# Supplementary material for: {2-[1-(2-Meth­oxy-6-oxidophenyl-κO 6)ethyl­idene]-N-methyl­hydrazinecarbo­thio­amidato-κ2 N 2,S}(tri­phenyl­phosphane-κP)palladium(II) ethanol monosolvate
Source: Acta Crystallogr Sect E Struct Rep Online. 2013 Sep 4;69(Pt 10):m528–9. doi: 10.1107/S1600536813023040 (PMC3790343; doi:10.1107/S1600536813023040)
Supplement: Supplementary file 1 [file e-69-0m528-sup1.cif]

##############################################################################
#                                                                            #
# This CIF contains the data in a paper accepted for publication in          #
# Acta Crystallographica Section E. It conforms to the requirements of       #
# Notes for Authors for Acta Crystallographica Section E, and has been       #
# peer reviewed under the auspices of the IUCr Commission on Journals.       #
#                                                                            #
# Full details of the Crystallographic Information File format               #
# are given in the paper "The Crystallographic Information File (CIF):       #
# a New Standard Archive File for Crystallography" by S. R. Hall, F. H.      #
# Allen and I. D. Brown [Acta Cryst. (1991), A47, 655-685].                  #
#                                                                            #
# The current version of the core CIF dictionary is obtainable from          #
# ftp://ftp.iucr.org/pub/cif_core.dic.                                       #
#                                                                            #
# Software is freely available for graphical display of the structure(s)     #
# in this CIF. For information consult the CIF software page                 #
# http://www.iucr.org/resources/cif/software.                                #
#                                                                            #
# This file may be used for bona fide research purposes within the           #
# scientific community so long as proper attribution is given to the journal # 
# article from which it was obtained.                                        #
#                                                                            #
##############################################################################
data_I
_audit_creation_method
;
  Olex2 1.2
  (compiled Apr 23 2013 17:54:37, GUI svn.r4466)
;
_journal_date_recd_electronic     2013-07-01
_journal_date_accepted     2013-08-15
_journal_name_full     'Acta Crystallographica, Section E'
_journal_year     2013
_journal_volume     69
_journal_issue     10
_journal_page_first     m527
_journal_page_last     m528
_journal_paper_category     QM
_journal_paper_doi     10.1107/S1600536813023040
_journal_coeditor_code     BV2224
_publ_contact_author_name     'Jasinski, Jerry P.'
_publ_contact_author_address
;
Department of Chemistry
Keene State College
229 Main Street
Keene, New Hampshire 03435, USA
;
_publ_contact_author_email     jjasinski@keene.edu
_publ_contact_author_fax     ?
_publ_contact_author_phone     '603 358-2563'
_publ_section_title
;\
{2-[1-(2-Methoxy-6-oxidophenyl-\k<i>O</i>^6^)ethylidene]-<i>N</i>-\
methylhydrazinecarbothioamidato-\k^2^<i>N</i>^2^,<i>S</i>}\
(triphenylphosphane-\k<i>P</i>)palladium(II) ethanol monosolvate
;
loop_
    _publ_author_name
    _publ_author_address
    'Anderson, Brian J.'
;
Department of Chemistry
Keene State College
229 Main Street
Keene, NH 03435-2001, USA
;
    'O'Rourke, Kelly A.'
;
Department of Chemistry
Keene State College
229 Main Street
Keene, NH 03435-2001, USA
;
    'Keeler, Alexander M.'
;
Department of Chemistry
Keene State College
229 Main Street
Keene, NH 03435-2001, USA
;
    'Jasinski, Jerry P.'
;
Department of Chemistry
Keene State College
229 Main Street
Keene, NH 03435-2001, USA
;
_publ_section_synopsis     .
_chemical_name_systematic
;\
{2-[1-(2-Methoxy-6-oxidophenyl-\k<i>O</i>^6^)ethylidene]-<i>N</i>-\
methylhydrazinecarbothioamidato-\k^2^<i>N</i>^2^,<i>S</i>}(triphenylphosphane-\
\k<i>P</i>)palladium(II) ethanol monosolvate
;
_chemical_name_common
;
;
_chemical_formula_moiety     'C29 H28 N3 O2 P Pd S, C2 H6 O'
_chemical_formula_sum     'C31 H34 N3 O3 P Pd S'
_chemical_formula_iupac     '[Pd (C11 H13 N3 O2 S) (C18 H15 P)], C2 H6 O'
_chemical_formula_weight     666.04
_chemical_melting_point     ?
_shelx_space_group_comment
;
The symmetry employed for this shelxl refinement is uniquely defined
by the following loop, which should always be used as a source of
symmetry information in preference to the above space-group names.
They are only intended as comments.
;
_space_group_crystal_system     triclinic
_space_group_name_H-M_alt     'P -1'
_space_group_name_Hall     '-P 1'
loop_
    _space_group_symop_operation_xyz
    'x, y, z'
    '-x, -y, -z'
_cell_length_a     8.0294(6)
_cell_length_b     12.0187(6)
_cell_length_c     16.2151(8)
_cell_angle_alpha     105.764(4)
_cell_angle_beta     100.835(5)
_cell_angle_gamma     94.965(5)
_cell_volume     1463.33(15)
_cell_formula_units_Z     2
_cell_measurement_reflns_used     6938
_cell_measurement_theta_min     2.9320
_cell_measurement_theta_max     32.7776
_cell_measurement_temperature     173(2)
_exptl_crystal_description     irregular
_exptl_crystal_colour     orange
_exptl_crystal_size_max     0.28
_exptl_crystal_size_mid     0.12
_exptl_crystal_size_min     0.06
_exptl_crystal_density_diffrn     1.512
_exptl_crystal_density_meas     ?
_exptl_crystal_density_method     ?
_exptl_crystal_F_000     684
_exptl_absorpt_coefficient_mu     0.798
_exptl_absorpt_correction_type     multi-scan
_exptl_absorpt_process_details
                                '(CrysAlis PRO and CrysAlis RED; Agilent, 2012)'
_shelx_estimated_absorpt_T_min     ?
_shelx_estimated_absorpt_T_max     ?
_exptl_absorpt_correction_T_min     0.74374
_exptl_absorpt_correction_T_max     1.00000
_exptl_special_details     ?
_diffrn_ambient_temperature     173(2)
_diffrn_radiation_type     MoK\a
_diffrn_radiation_wavelength     0.71073
_diffrn_radiation_monochromator     graphite
_diffrn_measurement_device_type     'Agilent Xcalibur (Eos, Gemini)'
_diffrn_measurement_method     '\w scans'
_diffrn_detector_area_resol_mean     16.0416
_diffrn_reflns_number     17885
_diffrn_reflns_av_R_equivalents     0.0493
_diffrn_reflns_theta_min     2.938
_diffrn_reflns_theta_max     32.852
_diffrn_reflns_theta_full     25.242
_diffrn_measured_fraction_theta_max     0.889
_diffrn_measured_fraction_theta_full     0.998
_diffrn_reflns_limit_h_min     -12
_diffrn_reflns_limit_h_max     11
_diffrn_reflns_limit_k_min     -17
_diffrn_reflns_limit_k_max     17
_diffrn_reflns_limit_l_min     -23
_diffrn_reflns_limit_l_max     17
_refine_special_details     ?
_reflns_number_total     9710
_reflns_number_gt     8289
_reflns_threshold_expression     I>2\s(I)
_refine_ls_structure_factor_coef     Fsqd
_refine_ls_matrix_type     full
_refine_ls_R_factor_all     0.0595
_refine_ls_R_factor_gt     0.0488
_refine_ls_wR_factor_gt     0.1186
_refine_ls_wR_factor_ref     0.1281
_refine_ls_goodness_of_fit_ref     1.098
_refine_ls_restrained_S_all     1.098
_refine_ls_number_reflns     9710
_refine_ls_number_parameters     366
_refine_ls_number_restraints     0
_refine_ls_hydrogen_treatment     constr
_refine_ls_weighting_scheme     calc
_refine_ls_weighting_details
;
 w=1/[\s^2^(Fo^2^)+(0.0590P)^2^+0.4504P]
 where P=(Fo^2^+2Fc^2^)/3
;
_atom_sites_solution_hydrogens     geom
_atom_sites_solution_primary     ?
_atom_sites_solution_secondary     ?
_refine_ls_shift/su_max     0.000
_refine_ls_shift/su_mean     0.000
_refine_diff_density_max     2.094
_refine_diff_density_min     -1.037
_refine_ls_extinction_method     none
_refine_ls_extinction_coef     .
loop_
    _atom_type_symbol
    _atom_type_description
    _atom_type_scat_dispersion_real
    _atom_type_scat_dispersion_imag
    _atom_type_scat_source
    'C' 'C' 0.0033 0.0016
                         'International Tables Vol C Tables 4.2.6.8 and 6.1.1.4'
    'H' 'H' 0.0000 0.0000
                         'International Tables Vol C Tables 4.2.6.8 and 6.1.1.4'
    'N' 'N' 0.0061 0.0033
                         'International Tables Vol C Tables 4.2.6.8 and 6.1.1.4'
    'O' 'O' 0.0106 0.0060
                         'International Tables Vol C Tables 4.2.6.8 and 6.1.1.4'
    'P' 'P' 0.1023 0.0942
                         'International Tables Vol C Tables 4.2.6.8 and 6.1.1.4'
    'S' 'S' 0.1246 0.1234
                         'International Tables Vol C Tables 4.2.6.8 and 6.1.1.4'
    'Pd' 'Pd' -0.9988 1.0072
                         'International Tables Vol C Tables 4.2.6.8 and 6.1.1.4'
_computing_data_collection     'CrysAlis PRO (Agilent, 2012)'
_computing_cell_refinement     'CrysAlis PRO (Agilent, 2012)'
_computing_data_reduction     'CrysAlis RED (Agilent, 2012)'
_computing_structure_solution     'SUPERFLIP (Palatinus & Chapuis, 2007)'
_computing_structure_refinement     'SHELXL2012 (Sheldrick, 2008)'
_computing_molecular_graphics     'XP in SHELXTL(Sheldrick, 2008)'
_computing_publication_material     'OLEX2 (Dolomanov <i>et al.</i>, 2009)'
loop_
    _atom_site_type_symbol
    _atom_site_label
    _atom_site_fract_x
    _atom_site_fract_y
    _atom_site_fract_z
    _atom_site_U_iso_or_equiv
    _atom_site_adp_type
    _atom_site_calc_flag
    _atom_site_occupancy
    _atom_site_disorder_assembly
    _atom_site_disorder_group
    Pd Pd1 0.75727(2) 0.18506(2) 0.21974(2) 0.02286(7) Uani d 1 . .
    S S1 0.89331(9) 0.04545(6) 0.14838(5) 0.03020(14) Uani d 1 . .
    P P1 0.62186(8) 0.05981(5) 0.27706(4) 0.02202(12) Uani d 1 . .
    O O1 0.6749(3) 0.32610(17) 0.29322(14) 0.0381(5) Uani d 1 . .
    O O2 0.7015(4) 0.5350(2) 0.08356(17) 0.0513(6) Uani d 1 . .
    N N1 0.8907(2) 0.29209(18) 0.16787(13) 0.0220(4) Uani d 1 . .
    N N2 1.0369(3) 0.25554(19) 0.13901(14) 0.0255(4) Uani d 1 . .
    N N3 1.1762(3) 0.0988(2) 0.09728(16) 0.0332(5) Uani d 1 . .
    H H3 1.1826 0.0242 0.0904 0.040 Uiso calc 1 . .
    C C1 1.0436(3) 0.1445(2) 0.12762(16) 0.0254(5) Uani d 1 . .
    C C2 0.8668(3) 0.3973(2) 0.17075(17) 0.0275(5) Uani d 1 . .
    C C3 0.7120(3) 0.4425(2) 0.19473(19) 0.0315(5) Uani d 1 . .
    C C4 0.6409(4) 0.5239(2) 0.1547(2) 0.0402(7) Uani d 1 . .
    C C5 0.5113(4) 0.5831(3) 0.1844(3) 0.0481(8) Uani d 1 . .
    H H5 0.4635 0.6369 0.1568 0.058 Uiso calc 1 . .
    C C6 0.4537(4) 0.5621(3) 0.2547(3) 0.0518(9) Uani d 1 . .
    H H6 0.3719 0.6064 0.2780 0.062 Uiso calc 1 . .
    C C7 0.5120(4) 0.4784(3) 0.2918(3) 0.0465(8) Uani d 1 . .
    H H7 0.4686 0.4654 0.3395 0.056 Uiso calc 1 . .
    C C8 0.6358(4) 0.4113(2) 0.2598(2) 0.0346(6) Uani d 1 . .
    C C9 0.6682(6) 0.6331(3) 0.0522(3) 0.0619(11) Uani d 1 . .
    H H9A 0.7236 0.6310 0.0030 0.093 Uiso calc 1 . .
    H H9B 0.7139 0.7055 0.0997 0.093 Uiso calc 1 . .
    H H9C 0.5443 0.6297 0.0325 0.093 Uiso calc 1 . .
    C C10 1.0040(4) 0.4756(3) 0.1521(2) 0.0397(7) Uani d 1 . .
    H H10A 1.1173 0.4589 0.1763 0.060 Uiso calc 1 . .
    H H10B 0.9948 0.5575 0.1796 0.060 Uiso calc 1 . .
    H H10C 0.9888 0.4610 0.0885 0.060 Uiso calc 1 . .
    C C11 1.3087(4) 0.1691(3) 0.0756(2) 0.0371(6) Uani d 1 . .
    H H11A 1.2649 0.1813 0.0186 0.056 Uiso calc 1 . .
    H H11B 1.4091 0.1285 0.0727 0.056 Uiso calc 1 . .
    H H11C 1.3413 0.2448 0.1209 0.056 Uiso calc 1 . .
    C C12 0.5163(3) 0.1308(2) 0.36265(16) 0.0276(5) Uani d 1 . .
    C C13 0.3869(4) 0.1960(2) 0.3403(2) 0.0351(6) Uani d 1 . .
    H H13 0.3567 0.2009 0.2820 0.042 Uiso calc 1 . .
    C C14 0.3031(5) 0.2535(3) 0.4037(2) 0.0450(8) Uani d 1 . .
    H H14 0.2141 0.2961 0.3882 0.054 Uiso calc 1 . .
    C C15 0.3498(5) 0.2484(3) 0.4899(3) 0.0539(10) Uani d 1 . .
    H H15 0.2944 0.2891 0.5334 0.065 Uiso calc 1 . .
    C C16 0.4764(5) 0.1842(3) 0.5119(2) 0.0509(9) Uani d 1 . .
    H H16 0.5068 0.1802 0.5705 0.061 Uiso calc 1 . .
    C C17 0.5607(4) 0.1249(3) 0.44846(18) 0.0367(6) Uani d 1 . .
    H H17 0.6476 0.0808 0.4640 0.044 Uiso calc 1 . .
    C C18 0.4511(3) -0.0493(2) 0.19927(15) 0.0239(4) Uani d 1 . .
    C C19 0.4597(3) -0.0906(2) 0.11095(16) 0.0285(5) Uani d 1 . .
    H H19 0.5546 -0.0619 0.0915 0.034 Uiso calc 1 . .
    C C20 0.3297(4) -0.1735(3) 0.05170(19) 0.0357(6) Uani d 1 . .
    H H20 0.3360 -0.2009 -0.0082 0.043 Uiso calc 1 . .
    C C21 0.1915(4) -0.2166(3) 0.0789(2) 0.0384(6) Uani d 1 . .
    H H21 0.1027 -0.2729 0.0379 0.046 Uiso calc 1 . .
    C C22 0.1829(4) -0.1773(3) 0.1667(2) 0.0358(6) Uani d 1 . .
    H H22 0.0885 -0.2074 0.1858 0.043 Uiso calc 1 . .
    C C23 0.3120(3) -0.0940(2) 0.22670(18) 0.0301(5) Uani d 1 . .
    H H23 0.3054 -0.0674 0.2866 0.036 Uiso calc 1 . .
    C C24 0.7717(3) -0.0240(2) 0.32316(15) 0.0239(4) Uani d 1 . .
    C C25 0.9345(3) 0.0329(3) 0.37134(18) 0.0323(6) Uani d 1 . .
    H H25 0.9620 0.1149 0.3828 0.039 Uiso calc 1 . .
    C C26 1.0558(4) -0.0296(3) 0.40240(19) 0.0372(6) Uani d 1 . .
    H H26 1.1656 0.0100 0.4355 0.045 Uiso calc 1 . .
    C C27 1.0187(4) -0.1491(3) 0.3857(2) 0.0376(6) Uani d 1 . .
    H H27 1.1025 -0.1916 0.4070 0.045 Uiso calc 1 . .
    C C28 0.8580(4) -0.2067(3) 0.33740(19) 0.0358(6) Uani d 1 . .
    H H28 0.8322 -0.2889 0.3256 0.043 Uiso calc 1 . .
    C C29 0.7352(3) -0.1451(2) 0.30641(18) 0.0302(5) Uani d 1 . .
    H H29 0.6255 -0.1853 0.2736 0.036 Uiso calc 1 . .
    O O1E 0.8782(5) 0.3401(3) 0.4640(3) 0.0893(11) Uani d 1 . .
    H H1E 0.9161 0.3693 0.4284 0.134 Uiso calc 1 . .
    C C1E 0.8136(9) 0.4283(5) 0.5244(4) 0.0940(19) Uani d 1 . .
    H H1EA 0.8098 0.4982 0.5034 0.113 Uiso calc 1 . .
    H H1EB 0.6947 0.3986 0.5244 0.113 Uiso calc 1 . .
    C C2E 0.9065(13) 0.4600(9) 0.6067(7) 0.189(5) Uani d 1 . .
    H H2EA 1.0265 0.4837 0.6069 0.283 Uiso calc 1 . .
    H H2EB 0.8986 0.3939 0.6309 0.283 Uiso calc 1 . .
    H H2EC 0.8627 0.5256 0.6426 0.283 Uiso calc 1 . .
loop_
    _atom_site_aniso_label
    _atom_site_aniso_U_11
    _atom_site_aniso_U_22
    _atom_site_aniso_U_33
    _atom_site_aniso_U_12
    _atom_site_aniso_U_13
    _atom_site_aniso_U_23
    Pd1 0.02281(10) 0.01824(9) 0.02616(10) 0.00125(6) 0.00610(7) 0.00437(7)
    S1 0.0342(3) 0.0207(3) 0.0407(4) 0.0057(2) 0.0186(3) 0.0098(2)
    P1 0.0209(3) 0.0204(3) 0.0224(3) 0.0003(2) 0.0042(2) 0.0036(2)
    O1 0.0535(13) 0.0203(9) 0.0438(12) 0.0069(9) 0.0243(10) 0.0055(8)
    O2 0.0657(17) 0.0353(12) 0.0558(15) 0.0157(12) 0.0058(12) 0.0205(11)
    N1 0.0165(8) 0.0214(9) 0.0264(10) 0.0027(7) 0.0045(7) 0.0045(7)
    N2 0.0213(9) 0.0243(10) 0.0323(11) 0.0034(8) 0.0072(8) 0.0099(8)
    N3 0.0348(12) 0.0313(12) 0.0440(13) 0.0121(10) 0.0216(10) 0.0173(10)
    C1 0.0248(11) 0.0278(12) 0.0255(11) 0.0039(9) 0.0073(9) 0.0096(9)
    C2 0.0256(11) 0.0194(11) 0.0331(13) -0.0011(9) 0.0011(9) 0.0055(9)
    C3 0.0263(12) 0.0180(11) 0.0428(15) 0.0000(9) 0.0013(10) 0.0023(10)
    C4 0.0326(14) 0.0199(12) 0.0570(19) 0.0019(10) -0.0048(12) 0.0037(12)
    C5 0.0336(15) 0.0231(13) 0.073(2) 0.0063(12) -0.0069(15) 0.0022(14)
    C6 0.0284(14) 0.0248(14) 0.087(3) 0.0051(11) 0.0066(15) -0.0044(15)
    C7 0.0383(16) 0.0264(14) 0.069(2) 0.0024(12) 0.0204(15) -0.0008(14)
    C8 0.0283(12) 0.0180(11) 0.0504(16) -0.0021(10) 0.0106(11) -0.0013(11)
    C9 0.077(3) 0.0365(18) 0.070(3) 0.0125(19) -0.004(2) 0.0236(17)
    C10 0.0350(14) 0.0239(13) 0.062(2) -0.0011(11) 0.0141(13) 0.0150(13)
    C11 0.0327(14) 0.0412(16) 0.0455(16) 0.0091(12) 0.0200(12) 0.0172(13)
    C12 0.0266(11) 0.0260(12) 0.0262(12) -0.0031(9) 0.0084(9) 0.0014(9)
    C13 0.0387(15) 0.0275(13) 0.0383(15) 0.0027(11) 0.0137(11) 0.0053(11)
    C14 0.0454(18) 0.0301(14) 0.062(2) 0.0042(13) 0.0297(16) 0.0061(14)
    C15 0.064(2) 0.0386(17) 0.056(2) -0.0038(17) 0.0382(18) -0.0046(15)
    C16 0.062(2) 0.052(2) 0.0300(15) -0.0084(18) 0.0189(14) -0.0035(14)
    C17 0.0360(14) 0.0421(16) 0.0273(13) -0.0033(12) 0.0072(10) 0.0051(11)
    C18 0.0210(10) 0.0220(11) 0.0255(11) 0.0018(8) 0.0012(8) 0.0050(8)
    C19 0.0249(11) 0.0302(13) 0.0270(12) 0.0035(10) 0.0040(9) 0.0042(9)
    C20 0.0333(13) 0.0341(14) 0.0298(13) 0.0038(11) 0.0006(10) -0.0021(11)
    C21 0.0283(13) 0.0319(14) 0.0424(16) -0.0040(11) -0.0046(11) 0.0013(12)
    C22 0.0261(12) 0.0308(13) 0.0447(16) -0.0053(11) 0.0045(11) 0.0067(11)
    C23 0.0266(12) 0.0304(13) 0.0304(12) -0.0026(10) 0.0057(9) 0.0068(10)
    C24 0.0229(10) 0.0251(11) 0.0235(11) 0.0011(9) 0.0055(8) 0.0076(8)
    C25 0.0259(12) 0.0330(13) 0.0334(13) -0.0043(10) -0.0005(10) 0.0099(11)
    C26 0.0265(12) 0.0426(16) 0.0386(15) -0.0007(12) -0.0028(10) 0.0136(12)
    C27 0.0313(13) 0.0441(17) 0.0384(15) 0.0109(12) 0.0030(11) 0.0150(12)
    C28 0.0374(14) 0.0273(13) 0.0403(15) 0.0047(11) 0.0028(11) 0.0100(11)
    C29 0.0257(12) 0.0267(12) 0.0347(13) -0.0009(10) 0.0015(9) 0.0080(10)
    O1E 0.087(3) 0.071(2) 0.090(3) 0.001(2) 0.008(2) 0.0023(19)
    C1E 0.101(4) 0.072(3) 0.084(4) -0.022(3) 0.029(3) -0.012(3)
    C2E 0.180(11) 0.149(9) 0.188(10) 0.051(8) -0.037(8) 0.016(8)
_geom_special_details
;
 All esds (except the esd in the dihedral angle between two l.s. planes)
 are estimated using the full covariance matrix.  The cell esds are taken
 into account individually in the estimation of esds in distances, angles
 and torsion angles; correlations between esds in cell parameters are only
 used when they are defined by crystal symmetry.  An approximate (isotropic)
 treatment of cell esds is used for estimating esds involving l.s. planes.
;
loop_
    _geom_bond_atom_site_label_1
    _geom_bond_atom_site_label_2
    _geom_bond_site_symmetry_2
    _geom_bond_distance
    _geom_bond_publ_flag
    Pd1 S1 . 2.2550(7) ?
    Pd1 P1 . 2.2735(6) ?
    Pd1 O1 . 2.0309(19) ?
    Pd1 N1 . 2.049(2) ?
    S1 C1 . 1.763(3) ?
    P1 C12 . 1.816(3) ?
    P1 C18 . 1.825(2) ?
    P1 C24 . 1.817(3) ?
    O1 C8 . 1.316(4) ?
    O2 C4 . 1.366(4) ?
    O2 C9 . 1.430(4) ?
    N1 N2 . 1.405(3) ?
    N1 C2 . 1.285(3) ?
    N2 C1 . 1.304(3) ?
    N3 H3 . 0.8800 ?
    N3 C1 . 1.352(3) ?
    N3 C11 . 1.454(4) ?
    C2 C3 . 1.476(4) ?
    C2 C10 . 1.513(4) ?
    C3 C4 . 1.417(4) ?
    C3 C8 . 1.430(4) ?
    C4 C5 . 1.397(5) ?
    C5 H5 . 0.9500 ?
    C5 C6 . 1.383(6) ?
    C6 H6 . 0.9500 ?
    C6 C7 . 1.376(5) ?
    C7 H7 . 0.9500 ?
    C7 C8 . 1.420(4) ?
    C9 H9A . 0.9800 ?
    C9 H9B . 0.9800 ?
    C9 H9C . 0.9800 ?
    C10 H10A . 0.9800 ?
    C10 H10B . 0.9800 ?
    C10 H10C . 0.9800 ?
    C11 H11A . 0.9800 ?
    C11 H11B . 0.9800 ?
    C11 H11C . 0.9800 ?
    C12 C13 . 1.406(4) ?
    C12 C17 . 1.393(4) ?
    C13 H13 . 0.9500 ?
    C13 C14 . 1.393(4) ?
    C14 H14 . 0.9500 ?
    C14 C15 . 1.398(6) ?
    C15 H15 . 0.9500 ?
    C15 C16 . 1.380(6) ?
    C16 H16 . 0.9500 ?
    C16 C17 . 1.404(4) ?
    C17 H17 . 0.9500 ?
    C18 C19 . 1.400(3) ?
    C18 C23 . 1.395(3) ?
    C19 H19 . 0.9500 ?
    C19 C20 . 1.388(4) ?
    C20 H20 . 0.9500 ?
    C20 C21 . 1.380(4) ?
    C21 H21 . 0.9500 ?
    C21 C22 . 1.389(4) ?
    C22 H22 . 0.9500 ?
    C22 C23 . 1.392(4) ?
    C23 H23 . 0.9500 ?
    C24 C25 . 1.399(3) ?
    C24 C29 . 1.400(4) ?
    C25 H25 . 0.9500 ?
    C25 C26 . 1.384(4) ?
    C26 H26 . 0.9500 ?
    C26 C27 . 1.382(4) ?
    C27 H27 . 0.9500 ?
    C27 C28 . 1.388(4) ?
    C28 H28 . 0.9500 ?
    C28 C29 . 1.384(4) ?
    C29 H29 . 0.9500 ?
    O1E H1E . 0.8400 ?
    O1E C1E . 1.441(7) ?
    C1E H1EA . 0.9900 ?
    C1E H1EB . 0.9900 ?
    C1E C2E . 1.334(10) ?
    C2E H2EA . 0.9800 ?
    C2E H2EB . 0.9800 ?
    C2E H2EC . 0.9800 ?
loop_
    _geom_angle_atom_site_label_1
    _geom_angle_atom_site_label_2
    _geom_angle_atom_site_label_3
    _geom_angle_site_symmetry_1
    _geom_angle_site_symmetry_3
    _geom_angle
    _geom_angle_publ_flag
    S1 Pd1 P1 . . 92.57(2) ?
    O1 Pd1 S1 . . 170.35(7) ?
    O1 Pd1 P1 . . 92.90(6) ?
    O1 Pd1 N1 . . 89.83(8) ?
    N1 Pd1 S1 . . 84.46(6) ?
    N1 Pd1 P1 . . 176.64(6) ?
    C1 S1 Pd1 . . 94.69(9) ?
    C12 P1 Pd1 . . 114.01(9) ?
    C12 P1 C18 . . 103.25(11) ?
    C12 P1 C24 . . 107.52(12) ?
    C18 P1 Pd1 . . 115.52(8) ?
    C24 P1 Pd1 . . 110.81(8) ?
    C24 P1 C18 . . 104.95(11) ?
    C8 O1 Pd1 . . 119.66(18) ?
    C4 O2 C9 . . 118.9(3) ?
    N2 N1 Pd1 . . 117.73(15) ?
    C2 N1 Pd1 . . 125.24(18) ?
    C2 N1 N2 . . 116.3(2) ?
    C1 N2 N1 . . 113.4(2) ?
    C1 N3 H3 . . 119.0 ?
    C1 N3 C11 . . 122.1(2) ?
    C11 N3 H3 . . 119.0 ?
    N2 C1 S1 . . 125.8(2) ?
    N2 C1 N3 . . 118.5(2) ?
    N3 C1 S1 . . 115.67(19) ?
    N1 C2 C3 . . 120.9(2) ?
    N1 C2 C10 . . 118.6(2) ?
    C3 C2 C10 . . 120.5(2) ?
    C4 C3 C2 . . 118.7(3) ?
    C4 C3 C8 . . 118.9(3) ?
    C8 C3 C2 . . 122.4(3) ?
    O2 C4 C3 . . 115.5(3) ?
    O2 C4 C5 . . 123.3(3) ?
    C5 C4 C3 . . 121.1(3) ?
    C4 C5 H5 . . 120.5 ?
    C6 C5 C4 . . 118.9(3) ?
    C6 C5 H5 . . 120.5 ?
    C5 C6 H6 . . 119.2 ?
    C7 C6 C5 . . 121.6(3) ?
    C7 C6 H6 . . 119.2 ?
    C6 C7 H7 . . 119.5 ?
    C6 C7 C8 . . 121.0(3) ?
    C8 C7 H7 . . 119.5 ?
    O1 C8 C3 . . 124.6(3) ?
    O1 C8 C7 . . 117.8(3) ?
    C7 C8 C3 . . 117.6(3) ?
    O2 C9 H9A . . 109.5 ?
    O2 C9 H9B . . 109.5 ?
    O2 C9 H9C . . 109.5 ?
    H9A C9 H9B . . 109.5 ?
    H9A C9 H9C . . 109.5 ?
    H9B C9 H9C . . 109.5 ?
    C2 C10 H10A . . 109.5 ?
    C2 C10 H10B . . 109.5 ?
    C2 C10 H10C . . 109.5 ?
    H10A C10 H10B . . 109.5 ?
    H10A C10 H10C . . 109.5 ?
    H10B C10 H10C . . 109.5 ?
    N3 C11 H11A . . 109.5 ?
    N3 C11 H11B . . 109.5 ?
    N3 C11 H11C . . 109.5 ?
    H11A C11 H11B . . 109.5 ?
    H11A C11 H11C . . 109.5 ?
    H11B C11 H11C . . 109.5 ?
    C13 C12 P1 . . 117.6(2) ?
    C17 C12 P1 . . 122.8(2) ?
    C17 C12 C13 . . 119.6(3) ?
    C12 C13 H13 . . 120.0 ?
    C14 C13 C12 . . 120.0(3) ?
    C14 C13 H13 . . 120.0 ?
    C13 C14 H14 . . 120.0 ?
    C13 C14 C15 . . 120.1(3) ?
    C15 C14 H14 . . 120.0 ?
    C14 C15 H15 . . 120.0 ?
    C16 C15 C14 . . 120.0(3) ?
    C16 C15 H15 . . 120.0 ?
    C15 C16 H16 . . 119.8 ?
    C15 C16 C17 . . 120.5(3) ?
    C17 C16 H16 . . 119.8 ?
    C12 C17 C16 . . 119.8(3) ?
    C12 C17 H17 . . 120.1 ?
    C16 C17 H17 . . 120.1 ?
    C19 C18 P1 . . 120.04(18) ?
    C23 C18 P1 . . 120.92(19) ?
    C23 C18 C19 . . 119.0(2) ?
    C18 C19 H19 . . 120.0 ?
    C20 C19 C18 . . 120.1(2) ?
    C20 C19 H19 . . 120.0 ?
    C19 C20 H20 . . 119.7 ?
    C21 C20 C19 . . 120.7(3) ?
    C21 C20 H20 . . 119.7 ?
    C20 C21 H21 . . 120.2 ?
    C20 C21 C22 . . 119.7(3) ?
    C22 C21 H21 . . 120.2 ?
    C21 C22 H22 . . 119.9 ?
    C21 C22 C23 . . 120.3(3) ?
    C23 C22 H22 . . 119.9 ?
    C18 C23 H23 . . 119.9 ?
    C22 C23 C18 . . 120.3(3) ?
    C22 C23 H23 . . 119.9 ?
    C25 C24 P1 . . 118.8(2) ?
    C25 C24 C29 . . 118.6(2) ?
    C29 C24 P1 . . 122.35(19) ?
    C24 C25 H25 . . 119.8 ?
    C26 C25 C24 . . 120.4(3) ?
    C26 C25 H25 . . 119.8 ?
    C25 C26 H26 . . 119.7 ?
    C27 C26 C25 . . 120.6(3) ?
    C27 C26 H26 . . 119.7 ?
    C26 C27 H27 . . 120.2 ?
    C26 C27 C28 . . 119.6(3) ?
    C28 C27 H27 . . 120.2 ?
    C27 C28 H28 . . 119.8 ?
    C29 C28 C27 . . 120.4(3) ?
    C29 C28 H28 . . 119.8 ?
    C24 C29 H29 . . 119.8 ?
    C28 C29 C24 . . 120.4(2) ?
    C28 C29 H29 . . 119.8 ?
    C1E O1E H1E . . 109.5 ?
    O1E C1E H1EA . . 108.8 ?
    O1E C1E H1EB . . 108.8 ?
    H1EA C1E H1EB . . 107.7 ?
    C2E C1E O1E . . 113.9(8) ?
    C2E C1E H1EA . . 108.8 ?
    C2E C1E H1EB . . 108.8 ?
    C1E C2E H2EA . . 109.5 ?
    C1E C2E H2EB . . 109.5 ?
    C1E C2E H2EC . . 109.5 ?
    H2EA C2E H2EB . . 109.5 ?
    H2EA C2E H2EC . . 109.5 ?
    H2EB C2E H2EC . . 109.5 ?
loop_
    _geom_torsion_atom_site_label_1
    _geom_torsion_atom_site_label_2
    _geom_torsion_atom_site_label_3
    _geom_torsion_atom_site_label_4
    _geom_torsion_site_symmetry_1
    _geom_torsion_site_symmetry_2
    _geom_torsion_site_symmetry_3
    _geom_torsion_site_symmetry_4
    _geom_torsion
    _geom_torsion_publ_flag
    Pd1 S1 C1 N2 . . . . -11.1(2) ?
    Pd1 S1 C1 N3 . . . . 168.87(19) ?
    Pd1 P1 C12 C13 . . . . 60.1(2) ?
    Pd1 P1 C12 C17 . . . . -118.6(2) ?
    Pd1 P1 C18 C19 . . . . 30.2(2) ?
    Pd1 P1 C18 C23 . . . . -150.69(19) ?
    Pd1 P1 C24 C25 . . . . 41.3(2) ?
    Pd1 P1 C24 C29 . . . . -133.5(2) ?
    Pd1 O1 C8 C3 . . . . -29.2(4) ?
    Pd1 O1 C8 C7 . . . . 152.1(2) ?
    Pd1 N1 N2 C1 . . . . 17.1(3) ?
    Pd1 N1 C2 C3 . . . . -14.2(3) ?
    Pd1 N1 C2 C10 . . . . 163.7(2) ?
    P1 C12 C13 C14 . . . . -179.2(2) ?
    P1 C12 C17 C16 . . . . 178.5(2) ?
    P1 C18 C19 C20 . . . . -179.9(2) ?
    P1 C18 C23 C22 . . . . -179.9(2) ?
    P1 C24 C25 C26 . . . . -175.7(2) ?
    P1 C24 C29 C28 . . . . 175.1(2) ?
    O2 C4 C5 C6 . . . . 177.2(3) ?
    N1 N2 C1 S1 . . . . -2.0(3) ?
    N1 N2 C1 N3 . . . . 178.0(2) ?
    N1 C2 C3 C4 . . . . -146.2(3) ?
    N1 C2 C3 C8 . . . . 36.8(4) ?
    N2 N1 C2 C3 . . . . 176.2(2) ?
    N2 N1 C2 C10 . . . . -6.0(3) ?
    C2 N1 N2 C1 . . . . -172.4(2) ?
    C2 C3 C4 O2 . . . . 13.1(4) ?
    C2 C3 C4 C5 . . . . -170.0(3) ?
    C2 C3 C8 O1 . . . . -12.3(4) ?
    C2 C3 C8 C7 . . . . 166.3(3) ?
    C3 C4 C5 C6 . . . . 0.6(4) ?
    C4 C3 C8 O1 . . . . 170.6(3) ?
    C4 C3 C8 C7 . . . . -10.7(4) ?
    C4 C5 C6 C7 . . . . -4.8(5) ?
    C5 C6 C7 C8 . . . . 0.9(5) ?
    C6 C7 C8 O1 . . . . -174.3(3) ?
    C6 C7 C8 C3 . . . . 6.9(4) ?
    C8 C3 C4 O2 . . . . -169.7(2) ?
    C8 C3 C4 C5 . . . . 7.2(4) ?
    C9 O2 C4 C3 . . . . -165.4(3) ?
    C9 O2 C4 C5 . . . . 17.8(5) ?
    C10 C2 C3 C4 . . . . 36.0(4) ?
    C10 C2 C3 C8 . . . . -141.1(3) ?
    C11 N3 C1 S1 . . . . 178.8(2) ?
    C11 N3 C1 N2 . . . . -1.2(4) ?
    C12 P1 C18 C19 . . . . 155.4(2) ?
    C12 P1 C18 C23 . . . . -25.5(2) ?
    C12 P1 C24 C25 . . . . -83.9(2) ?
    C12 P1 C24 C29 . . . . 101.3(2) ?
    C12 C13 C14 C15 . . . . 1.3(5) ?
    C13 C12 C17 C16 . . . . -0.2(4) ?
    C13 C14 C15 C16 . . . . -1.4(5) ?
    C14 C15 C16 C17 . . . . 0.8(5) ?
    C15 C16 C17 C12 . . . . 0.1(5) ?
    C17 C12 C13 C14 . . . . -0.4(4) ?
    C18 P1 C12 C13 . . . . -66.0(2) ?
    C18 P1 C12 C17 . . . . 115.3(2) ?
    C18 P1 C24 C25 . . . . 166.7(2) ?
    C18 P1 C24 C29 . . . . -8.1(2) ?
    C18 C19 C20 C21 . . . . -0.4(5) ?
    C19 C18 C23 C22 . . . . -0.8(4) ?
    C19 C20 C21 C22 . . . . -0.5(5) ?
    C20 C21 C22 C23 . . . . 0.7(5) ?
    C21 C22 C23 C18 . . . . 0.0(5) ?
    C23 C18 C19 C20 . . . . 1.0(4) ?
    C24 P1 C12 C13 . . . . -176.6(2) ?
    C24 P1 C12 C17 . . . . 4.6(3) ?
    C24 P1 C18 C19 . . . . -92.1(2) ?
    C24 P1 C18 C23 . . . . 87.0(2) ?
    C24 C25 C26 C27 . . . . 0.6(4) ?
    C25 C24 C29 C28 . . . . 0.3(4) ?
    C25 C26 C27 C28 . . . . -0.2(5) ?
    C26 C27 C28 C29 . . . . -0.2(5) ?
    C27 C28 C29 C24 . . . . 0.2(4) ?
    C29 C24 C25 C26 . . . . -0.7(4) ?
loop_
    _geom_hbond_atom_site_label_D
    _geom_hbond_atom_site_label_H
    _geom_hbond_atom_site_label_A
    _geom_hbond_site_symmetry_A
    _geom_hbond_distance_DH
    _geom_hbond_distance_HA
    _geom_hbond_distance_DA
    _geom_hbond_angle_DHA
    C9 H9C O2 2_665 0.98 2.69 3.439(5) 133.1
_shelxl_version_number         .000002012
_iucr_refine_instructions_details
;
TITL CF solution in P-1
CELL 0.71073 8.02939 12.01866 16.21508 105.7643 100.8345 94.9655
ZERR 2 0.00055 0.00058 0.00079 0.0042 0.0049 0.0047
LATT 1
SFAC C H N O P S Pd
UNIT 62 68 6 6 2 2 2
EQIV $1 1-X,1-Y,-Z
EQIV $2 2-X,1-Y,1-Z
L.S. 20
PLAN  15
TEMP -100(2)
HTAB C9 O2_$1
HTAB C2E O1E_$2
BOND $H
CONF
fmap 2
acta
OMIT 2 3 2
OMIT -1 -2 2
REM <HKL>F:/Collaborator%20Papers-2013/Anderson's%20New%20Papers/KAO-pg6-Mo-Ac
REM tae-#2/kao-pg6-mo.hkl</HKL>
WGHT    0.059000    0.450400
FVAR       3.45872
PD1   7    0.757269    0.185057    0.219739    11.00000    0.02281    0.01824 =
         0.02616    0.00437    0.00610    0.00125
S1    6    0.893312    0.045447    0.148376    11.00000    0.03421    0.02070 =
         0.04070    0.00975    0.01860    0.00570
P1    5    0.621862    0.059807    0.277059    11.00000    0.02087    0.02039 =
         0.02244    0.00362    0.00424    0.00033
O1    4    0.674853    0.326105    0.293220    11.00000    0.05354    0.02031 =
         0.04382    0.00551    0.02431    0.00693
O2    4    0.701461    0.535045    0.083559    11.00000    0.06569    0.03525 =
         0.05581    0.02055    0.00579    0.01572
N1    3    0.890715    0.292091    0.167871    11.00000    0.01653    0.02140 =
         0.02638    0.00452    0.00455    0.00270
N2    3    1.036901    0.255541    0.139007    11.00000    0.02133    0.02428 =
         0.03233    0.00995    0.00722    0.00337
N3    3    1.176243    0.098824    0.097282    11.00000    0.03480    0.03134 =
         0.04405    0.01732    0.02156    0.01209
AFIX  43
H3    2    1.182578    0.024239    0.090434    11.00000   -1.20000
AFIX   0
C1    1    1.043603    0.144490    0.127624    11.00000    0.02475    0.02780 =
         0.02547    0.00959    0.00725    0.00390
C2    1    0.866849    0.397274    0.170747    11.00000    0.02555    0.01936 =
         0.03306    0.00545    0.00110   -0.00113
C3    1    0.711967    0.442498    0.194732    11.00000    0.02626    0.01801 =
         0.04284    0.00228    0.00133   -0.00003
C4    1    0.640894    0.523866    0.154652    11.00000    0.03257    0.01988 =
         0.05696    0.00371   -0.00482    0.00185
C5    1    0.511316    0.583066    0.184406    11.00000    0.03362    0.02314 =
         0.07298    0.00217   -0.00690    0.00626
AFIX  43
H5    2    0.463541    0.636900    0.156769    11.00000   -1.20000
AFIX   0
C6    1    0.453690    0.562053    0.254737    11.00000    0.02837    0.02476 =
         0.08731   -0.00442    0.00659    0.00512
AFIX  43
H6    2    0.371917    0.606422    0.278027    11.00000   -1.20000
AFIX   0
C7    1    0.511951    0.478423    0.291795    11.00000    0.03829    0.02637 =
         0.06883   -0.00076    0.02038    0.00235
AFIX  43
H7    2    0.468579    0.465429    0.339534    11.00000   -1.20000
AFIX   0
C8    1    0.635829    0.411270    0.259812    11.00000    0.02829    0.01801 =
         0.05036   -0.00135    0.01055   -0.00214
C9    1    0.668186    0.633056    0.052208    11.00000    0.07691    0.03652 =
         0.06966    0.02360   -0.00393    0.01254
AFIX 137
H9A   2    0.723557    0.631049    0.002975    11.00000   -1.50000
H9B   2    0.713938    0.705546    0.099679    11.00000   -1.50000
H9C   2    0.544264    0.629719    0.032493    11.00000   -1.50000
AFIX   0
C10   1    1.004005    0.475552    0.152139    11.00000    0.03502    0.02387 =
         0.06208    0.01504    0.01407   -0.00108
AFIX 137
H10A  2    1.117255    0.458881    0.176258    11.00000   -1.50000
H10B  2    0.994840    0.557510    0.179583    11.00000   -1.50000
H10C  2    0.988766    0.460971    0.088521    11.00000   -1.50000
AFIX   0
C11   1    1.308710    0.169099    0.075620    11.00000    0.03268    0.04119 =
         0.04550    0.01717    0.02002    0.00907
AFIX 137
H11A  2    1.264945    0.181315    0.018602    11.00000   -1.50000
H11B  2    1.409132    0.128499    0.072711    11.00000   -1.50000
H11C  2    1.341334    0.244847    0.120948    11.00000   -1.50000
AFIX   0
C12   1    0.516322    0.130849    0.362650    11.00000    0.02659    0.02604 =
         0.02617    0.00139    0.00840   -0.00306
C13   1    0.386927    0.196018    0.340298    11.00000    0.03870    0.02748 =
         0.03835    0.00535    0.01368    0.00273
AFIX  43
H13   2    0.356677    0.200860    0.281983    11.00000   -1.20000
AFIX   0
C14   1    0.303138    0.253454    0.403657    11.00000    0.04540    0.03015 =
         0.06204    0.00614    0.02970    0.00424
AFIX  43
H14   2    0.214137    0.296147    0.388238    11.00000   -1.20000
AFIX   0
C15   1    0.349836    0.248358    0.489904    11.00000    0.06384    0.03859 =
         0.05610   -0.00461    0.03821   -0.00384
AFIX  43
H15   2    0.294378    0.289054    0.533363    11.00000   -1.20000
AFIX   0
C16   1    0.476436    0.184250    0.511949    11.00000    0.06159    0.05220 =
         0.02999   -0.00350    0.01894   -0.00842
AFIX  43
H16   2    0.506849    0.180231    0.570478    11.00000   -1.20000
AFIX   0
C17   1    0.560651    0.124895    0.448461    11.00000    0.03599    0.04210 =
         0.02731    0.00505    0.00717   -0.00327
AFIX  43
H17   2    0.647625    0.080798    0.463996    11.00000   -1.20000
AFIX   0
C18   1    0.451075   -0.049317    0.199265    11.00000    0.02103    0.02202 =
         0.02546    0.00503    0.00121    0.00185
C19   1    0.459667   -0.090646    0.110954    11.00000    0.02489    0.03020 =
         0.02703    0.00424    0.00397    0.00349
AFIX  43
H19   2    0.554551   -0.061941    0.091526    11.00000   -1.20000
AFIX   0
C20   1    0.329697   -0.173547    0.051697    11.00000    0.03329    0.03414 =
         0.02976   -0.00211    0.00059    0.00384
AFIX  43
H20   2    0.335998   -0.200889   -0.008225    11.00000   -1.20000
AFIX   0
C21   1    0.191474   -0.216634    0.078939    11.00000    0.02825    0.03193 =
         0.04237    0.00126   -0.00461   -0.00404
AFIX  43
H21   2    0.102651   -0.272917    0.037902    11.00000   -1.20000
AFIX   0
C22   1    0.182896   -0.177283    0.166663    11.00000    0.02610    0.03079 =
         0.04470    0.00668    0.00449   -0.00528
AFIX  43
H22   2    0.088515   -0.207366    0.185758    11.00000   -1.20000
AFIX   0
C23   1    0.312001   -0.093965    0.226699    11.00000    0.02659    0.03040 =
         0.03045    0.00684    0.00566   -0.00264
AFIX  43
H23   2    0.305394   -0.067382    0.286617    11.00000   -1.20000
AFIX   0
C24   1    0.771668   -0.023985    0.323157    11.00000    0.02294    0.02511 =
         0.02347    0.00755    0.00550    0.00113
C25   1    0.934535    0.032862    0.371336    11.00000    0.02594    0.03298 =
         0.03344    0.00985   -0.00046   -0.00434
AFIX  43
H25   2    0.961980    0.114889    0.382784    11.00000   -1.20000
AFIX   0
C26   1    1.055835   -0.029624    0.402401    11.00000    0.02646    0.04258 =
         0.03857    0.01364   -0.00276   -0.00069
AFIX  43
H26   2    1.165615    0.009973    0.435531    11.00000   -1.20000
AFIX   0
C27   1    1.018672   -0.149126    0.385653    11.00000    0.03127    0.04410 =
         0.03842    0.01501    0.00305    0.01088
AFIX  43
H27   2    1.102545   -0.191624    0.407025    11.00000   -1.20000
AFIX   0
C28   1    0.858014   -0.206700    0.337401    11.00000    0.03742    0.02725 =
         0.04031    0.01000    0.00279    0.00470
AFIX  43
H28   2    0.832211   -0.288903    0.325584    11.00000   -1.20000
AFIX   0
C29   1    0.735217   -0.145132    0.306407    11.00000    0.02565    0.02666 =
         0.03466    0.00805    0.00148   -0.00089
AFIX  43
H29   2    0.625534   -0.185282    0.273571    11.00000   -1.20000
AFIX   0
O1E   4    0.878202    0.340114    0.463992    11.00000    0.08738    0.07109 =
         0.08974    0.00225    0.00795    0.00142
AFIX 147
H1E   2    0.916127    0.369294    0.428432    11.00000   -1.50000
AFIX   0
C1E   1    0.813598    0.428305    0.524448    11.00000    0.10132    0.07203 =
         0.08437   -0.01244    0.02946   -0.02192
AFIX  23
H1EA  2    0.809815    0.498220    0.503386    11.00000   -1.20000
H1EB  2    0.694700    0.398563    0.524447    11.00000   -1.20000
AFIX   0
C2E   1    0.906538    0.459968    0.606683    11.00000    0.18033    0.14947 =
         0.18827    0.01558   -0.03676    0.05077
AFIX 137
H2EA  2    1.026520    0.483727    0.606878    11.00000   -1.50000
H2EB  2    0.898612    0.393861    0.630937    11.00000   -1.50000
H2EC  2    0.862736    0.525569    0.642627    11.00000   -1.50000
AFIX   0
HKLF 4
REM  CF solution in P-1
REM R1 =  0.0488 for    8289 Fo > 4sig(Fo)  and  0.0595 for all    9710 data
REM    366 parameters refined using      0 restraints
END
WGHT      0.0590      0.4504
REM Highest difference peak  2.094,  deepest hole -1.037,  1-sigma level  0.130
Q1    1   0.7223  0.2223  0.1879  11.00000  0.05    2.09
Q2    1   0.7903  0.1557  0.2596  11.00000  0.05    2.02
Q3    1   0.7026  0.2019  0.2588  11.00000  0.05    1.13
Q4    1   0.6728  0.0267  0.3125  11.00000  0.05    0.88
Q5    1   0.9249  0.0312  0.1997  11.00000  0.05    0.83
Q6    1   0.5791  0.0817  0.3252  11.00000  0.05    0.67
Q7    1   0.6852  0.4781  0.1698  11.00000  0.05    0.65
Q8    1   0.8736  0.0805  0.1105  11.00000  0.05    0.64
Q9    1   0.6963  0.3696  0.2792  11.00000  0.05    0.62
Q10   1   0.7926  0.4192  0.1895  11.00000  0.05    0.61
Q11   1   0.8188  0.2452  0.1585  11.00000  0.05    0.60
Q12   1   0.5804  0.5495  0.1702  11.00000  0.05    0.59
Q13   1   0.8367  0.0976  0.1461  11.00000  0.05    0.59
Q14   1   0.7948 -0.1738  0.3314  11.00000  0.05    0.59
Q15   1   0.6787  0.5404  0.1219  11.00000  0.05    0.54
REM The information below was added by Olex2.
REM
REM R1 = 0.0488 for 8289 Fo > 4sig(Fo) and 0.0595 for all 17893 data
REM n/a parameters refined using n/a restraints
REM Highest difference peak 2.09, deepest hole -1.04
REM Mean Shift 0, Max Shift 0.
REM +++ Tabular Listing of Refinement Information +++
REM R1_all = 0.0595
REM R1_gt = 0.0488
REM wR_ref = 0.1281
REM GOOF = 1.098
REM Shift_max = 0
REM Shift_mean = 0
REM Reflections_all = 17893
REM Reflections_gt = 8289
REM Parameters = n/a
REM Hole = 2.09
REM Peak = -1.04
REM Flack = n/a
;
