# Supplementary material for: {2-[1-(2-Meth­oxy-6-oxidophenyl-κO 6)ethyl­idene]-N-methyl­hydrazinecarbo­thio­amidato-κ2 N 2,S}(tri­phenyl­phosphane-κP)palladium(II) ethanol monosolvate
Source: Acta Crystallogr Sect E Struct Rep Online. 2013 Sep 4;69(Pt 10):m528–9. doi: 10.1107/S1600536813023040 (PMC3790343; doi:10.1107/S1600536813023040)
Supplement: Supplementary file 2 [file e-69-0m528-Isup2.hkl]

#
# h,k,l, Fc-squared, Fo-squared, sigma(Fo-squared), status flag
#
data_I
_shelx_title ' CF solution in P-1'
_shelx_refln_list_code          4
_shelx_F_calc_maximum      245.60
_exptl_crystal_F_000       684.00
_reflns_d_resolution_high  0.6551

loop_
 _space_group_symop_operation_xyz
 'x, y, z'
 '-x, -y, -z'

_cell_length_a     8.0294
_cell_length_b    12.0187
_cell_length_c    16.2151
_cell_angle_alpha 105.764
_cell_angle_beta  100.835
_cell_angle_gamma  94.965

_shelx_F_squared_multiplier     1.000

loop_
 _refln_index_h
 _refln_index_k
 _refln_index_l
 _refln_F_squared_calc
 _refln_F_squared_meas
 _refln_F_squared_sigma
 _refln_observed_status
   2   0   0       3382.89       3863.82        92.28 o
   3   0   0         92.95        136.67        14.18 o
   4   0   0       1023.36       1249.44        59.09 o
   5   0   0        266.07        276.90        17.83 o
   6   0   0        439.54        346.48        62.33 o
   7   0   0        305.45        310.88        26.14 o
   8   0   0       1028.44        951.27        37.35 o
   9   0   0         81.65         79.12        12.67 o
  10   0   0        200.81        167.74        16.34 o
  11   0   0          8.35        -17.33        17.33 o
 -11   1   0         54.67         26.58         8.30 o
 -10   1   0        185.34        200.26        30.23 o
  -9   1   0        218.28        224.85        23.54 o
  -8   1   0        861.86        838.22        42.98 o
  -7   1   0        393.13        385.18        25.94 o
  -6   1   0       1311.77       1216.90       134.34 o
  -5   1   0        361.29        350.47        20.13 o
  -4   1   0        797.39        964.18        34.39 o
  -3   1   0        292.27        305.41        14.44 o
  -2   1   0       2917.17       2867.94        69.87 o
  -1   1   0       7194.40       7082.62       222.47 o
   1   1   0      11644.44      15880.81       495.76 o
   2   1   0        412.81        385.12        12.44 o
   3   1   0       1896.30       2496.55        66.18 o
   4   1   0        191.82        213.96        14.08 o
   5   1   0       2263.95       2619.21       115.49 o
   6   1   0        986.97       1054.64        34.57 o
   7   1   0       2050.22       2081.06        58.19 o
   8   1   0        161.44        158.85        18.91 o
   9   1   0        315.02        331.81        22.32 o
  10   1   0          0.24         -4.41         5.98 o
  11   1   0         97.42         81.59        20.69 o
 -11   2   0        260.03        277.21        44.72 o
 -10   2   0         69.61         92.30        15.48 o
  -9   2   0        431.79        409.06        45.15 o
  -8   2   0         59.52         48.22        15.88 o
  -7   2   0        391.34        386.94        24.77 o
  -6   2   0          2.88         -0.56         5.22 o
  -5   2   0       2714.32       2831.24       165.64 o
  -4   2   0        977.78        903.45       100.83 o
  -3   2   0        813.14        606.08        36.91 o
  -2   2   0      14136.08      13722.55       568.80 o
  -1   2   0       2904.37       3453.53        81.53 o
   1   2   0       1023.77       1496.95        63.89 o
   2   2   0       2816.69       3749.53       146.93 o
   3   2   0        967.74        884.19        40.25 o
   4   2   0       1873.25       1947.79       164.58 o
   5   2   0        842.71        798.61        56.91 o
   6   2   0        723.84        624.25        88.75 o
   7   2   0        364.13        375.30        20.77 o
   8   2   0        525.45        531.59        26.56 o
   9   2   0         49.51         41.41         8.06 o
  10   2   0        170.77        189.55        17.83 o
  11   2   0         11.17         25.57         9.32 o
 -11   3   0         24.11         34.19        27.51 o
 -10   3   0        453.96        389.30        46.37 o
  -9   3   0         13.18         17.65        14.34 o
  -8   3   0        428.21        429.68        43.23 o
  -7   3   0         31.05         34.28        12.37 o
  -6   3   0        490.65        460.84        37.65 o
  -5   3   0         42.31         46.70        13.30 o
  -4   3   0      11466.02      12359.82       408.10 o
  -3   3   0       6680.62       6597.31       290.43 o
  -2   3   0       8128.83       7922.94       182.82 o
  -1   3   0          2.29          3.29         1.88 o
   0   3   0      15331.19      18357.09       408.23 o
   1   3   0       4339.62       5529.47       170.02 o
   2   3   0        657.03        558.93        25.55 o
   3   3   0       5770.96       7208.66       208.32 o
   4   3   0       4984.19       5434.56       400.01 o
   5   3   0       1084.33       1022.57        71.17 o
   6   3   0         18.86         20.38         2.49 o
   7   3   0         78.86        100.98        11.06 o
   8   3   0        256.70        252.37        21.70 o
   9   3   0          0.85         -6.57         6.57 o
  10   3   0         60.04         62.21        10.99 o
  11   3   0        212.88        229.84        41.57 o
 -11   4   0        360.40        345.66        46.06 o
 -10   4   0        214.73        202.45        34.46 o
  -9   4   0        313.23        268.61        37.22 o
  -8   4   0          6.53         28.44        13.68 o
  -7   4   0        343.05        305.49        33.05 o
  -6   4   0        154.23        150.03        21.45 o
  -5   4   0       2447.44       2214.11        96.53 o
  -4   4   0       2361.26       2465.81        99.47 o
  -3   4   0      10215.90      11324.02       369.08 o
  -2   4   0        965.77       1051.34        60.02 o
  -1   4   0       4755.32       5053.89       210.32 o
   0   4   0          8.97         15.98         1.90 o
   1   4   0         14.92          8.97         2.59 o
   2   4   0        367.29        467.93        27.21 o
   3   4   0      13323.21      16381.09       452.89 o
   4   4   0        711.22        765.60        37.90 o
   5   4   0       1951.08       2238.89        96.96 o
   6   4   0        452.01        400.01        25.85 o
   7   4   0         33.20         34.36         6.20 o
   8   4   0         19.79         12.24        11.60 o
   9   4   0        165.61        160.71        16.98 o
  10   4   0         48.98         70.13        13.06 o
  11   4   0        300.69        281.51        45.45 o
 -11   5   0        395.85        368.05        45.01 o
 -10   5   0         12.15         37.83        17.40 o
  -9   5   0        220.67        210.62        31.51 o
  -8   5   0        484.37        418.35        42.05 o
  -7   5   0         72.93         88.39        18.71 o
  -6   5   0        687.73        678.40        47.02 o
  -5   5   0        649.38        616.07        40.80 o
  -4   5   0       1115.95       1189.45        59.22 o
  -3   5   0       5858.20       6242.02       213.11 o
  -2   5   0       4817.17       5202.18       178.26 o
  -1   5   0        495.36        504.55        27.47 o
   0   5   0       3969.90       4650.93        91.00 o
   1   5   0         19.47         13.25         4.67 o
   2   5   0       3357.24       3816.26       140.97 o
   3   5   0        983.44       1222.52        35.66 o
   4   5   0       1531.54       1828.90        57.74 o
   5   5   0          0.42          1.81         3.18 o
   6   5   0       1187.02       1339.93        71.77 o
   7   5   0        208.76        209.06        16.48 o
   8   5   0        390.38        390.84        24.63 o
   9   5   0         14.56         18.09         8.16 o
  10   5   0        691.29        709.59        37.71 o
 -11   6   0          3.58         -3.74         9.87 o
 -10   6   0        107.22         94.86        21.75 o
  -9   6   0          2.85         25.19        12.69 o
  -8   6   0        387.29        399.04        39.27 o
  -7   6   0        372.52        376.78        35.76 o
  -6   6   0       1768.08       1758.82        85.97 o
  -5   6   0        255.34        286.46        27.68 o
  -4   6   0       1544.72       1463.75        68.88 o
  -3   6   0        368.33        372.54        27.17 o
  -2   6   0       4428.45       4406.64       155.80 o
  -1   6   0       1746.50       1868.57        85.08 o
   0   6   0       1694.95       1655.74        37.69 o
   1   6   0       5674.61       6441.29       158.22 o
   2   6   0        689.62        809.16        31.75 o
   3   6   0        211.72        297.45        11.43 o
   4   6   0       2656.43       3136.90        94.81 o
   5   6   0        317.13        325.71        17.22 o
   6   6   0         17.06         33.83         9.73 o
   7   6   0        875.09        880.01        36.94 o
   8   6   0         85.20        117.70        14.18 o
   9   6   0        347.81        371.31        25.52 o
  10   6   0        113.15        122.79        28.62 o
 -10   7   0          5.88         -2.01         9.15 o
  -9   7   0        254.86        227.61        31.78 o
  -8   7   0          0.00         18.10        12.28 o
  -7   7   0       1026.96       1072.13        65.71 o
  -6   7   0         24.80         56.79        20.08 o
  -5   7   0       1977.75       1838.26        85.78 o
  -4   7   0        120.19        113.23        17.14 o
  -3   7   0        425.96        443.81        31.66 o
  -2   7   0         25.83         10.26         7.14 o
  -1   7   0       3541.36       3524.35       157.94 o
   0   7   0        493.44        347.53        35.89 o
   1   7   0       5873.18       6517.21       162.43 o
   2   7   0       1473.55       1647.85        44.84 o
   3   7   0        516.12        498.01        63.05 o
   4   7   0        436.84        458.61        21.24 o
   5   7   0        357.89        387.62        19.82 o
   6   7   0        242.59        295.88        25.89 o
   7   7   0        240.94        306.89        53.44 o
   8   7   0        297.67        295.85        28.81 o
   9   7   0        110.85        116.43        18.22 o
  10   7   0         16.65         15.78        14.02 o
 -10   8   0         68.59         76.50        21.82 o
  -9   8   0        155.53        161.58        26.42 o
  -8   8   0        559.38        528.18        46.44 o
  -7   8   0        529.59        579.78        46.45 o
  -6   8   0       1100.66        994.43        61.17 o
  -5   8   0         64.86         69.65        16.94 o
  -4   8   0        292.24        329.42        28.60 o
  -3   8   0        117.82        128.96        17.59 o
  -2   8   0       1301.58       1222.13        61.84 o
  -1   8   0         66.46         76.17         7.43 o
   0   8   0       5953.63       6394.07       162.09 o
   1   8   0        747.02        818.89        35.63 o
   2   8   0       3579.66       4004.58       155.32 o
   3   8   0        735.86        738.88        53.74 o
   4   8   0         67.35         78.05         8.83 o
   5   8   0        210.65        191.54        17.74 o
   6   8   0        961.47       1140.19        54.99 o
   7   8   0          0.95         17.03        10.05 o
   8   8   0        586.85        627.27        43.27 o
   9   8   0          2.50        -13.29        15.81 o
 -10   9   0        140.37        181.32        30.88 o
  -9   9   0        121.20        138.90        25.48 o
  -8   9   0        782.51        721.24        56.54 o
  -7   9   0         36.29         80.14        20.02 o
  -6   9   0       1065.15       1122.55        67.31 o
  -5   9   0        381.50        363.77        33.18 o
  -4   9   0         86.34         65.71        12.47 o
  -3   9   0       2731.28       2571.42       109.81 o
  -2   9   0         73.14         77.74        15.89 o
  -1   9   0       2710.95       2777.19       148.09 o
   0   9   0       1676.63       1738.70        59.98 o
   1   9   0       3713.13       3983.73       112.39 o
   2   9   0        607.29        701.00        31.50 o
   3   9   0       1354.86       1396.13        44.51 o
   4   9   0          5.82         11.45         6.42 o
   5   9   0        382.68        429.51        23.17 o
   6   9   0         16.09         14.03        17.04 o
   7   9   0        548.69        586.23        40.72 o
   8   9   0        196.98        217.63        25.88 o
   9   9   0        283.55        267.08        43.18 o
  -9  10   0        374.89        405.93        45.13 o
  -8  10   0         14.53         79.32        19.62 o
  -7  10   0        808.93        850.16        60.05 o
  -6  10   0         27.35         32.75        13.33 o
  -5  10   0        990.98        997.31        60.79 o
  -4  10   0         13.20         24.37        13.65 o
  -3  10   0       2828.09       2627.15       114.68 o
  -2  10   0        484.28        461.74        37.62 o
  -1  10   0        352.55        364.54        32.07 o
   0  10   0          5.98          6.85         5.24 o
   1  10   0        569.87        581.36        27.04 o
   2  10   0        857.46        950.40        34.99 o
   3  10   0        120.80        144.02        13.04 o
   4  10   0        831.09        900.43        35.89 o
   5  10   0         89.52        128.08        18.12 o
   6  10   0        171.99        152.10        20.21 o
   7  10   0        313.57        336.60        32.26 o
   8  10   0        144.07        145.67        31.31 o
  -9  11   0         19.49         20.19        14.40 o
  -8  11   0         47.74         39.14        13.57 o
  -7  11   0          0.02         -7.23         9.23 o
  -6  11   0         89.88         90.57        18.26 o
  -5  11   0         51.48         97.39        20.39 o
  -4  11   0       1037.28        976.77        62.16 o
  -3  11   0         56.63        150.18        25.40 o
  -2  11   0       3620.41       3271.93       139.16 o
  -1  11   0          0.45         -1.70         7.41 o
   0  11   0        274.29        289.56        29.85 o
   1  11   0         42.72         24.20         7.39 o
   2  11   0        647.63        683.40        30.25 o
   3  11   0         41.53         48.40         9.24 o
   4  11   0       1553.50       1665.57        91.65 o
   5  11   0        415.63        439.00        39.86 o
   6  11   0        328.33        363.96        48.23 o
   7  11   0          0.49         -2.73         7.68 o
  -8  12   0          3.20         -9.07        11.43 o
  -7  12   0         76.36         75.40        17.48 o
  -6  12   0         86.11         97.98        20.80 o
  -5  12   0        700.04        655.41        52.05 o
  -4  12   0        153.72        169.15        25.14 o
  -3  12   0       2028.27       1773.21        93.81 o
  -2  12   0        275.40        315.59        34.14 o
  -1  12   0       1020.91        975.11        61.65 o
   0  12   0         13.73         -1.20         8.26 o
   1  12   0        171.25        192.97        20.06 o
   2  12   0         26.34         31.78        10.93 o
   3  12   0        611.57        636.71        38.49 o
   4  12   0        166.56        179.17        21.44 o
   5  12   0       1000.11       1051.31        55.61 o
   6  12   0         38.83         52.77        14.21 o
  -8  13   0        123.33        147.28        27.01 o
  -7  13   0        140.41        193.75        31.92 o
  -6  13   0        336.18        348.93        39.99 o
  -5  13   0         83.57         81.82        20.29 o
  -4  13   0        197.24        196.19        29.70 o
  -3  13   0       1148.58       1126.02        72.19 o
  -2  13   0        112.28        182.29        26.66 o
  -1  13   0         70.18         74.31        17.55 o
   0  13   0        949.22        924.89        44.20 o
   1  13   0         12.38         21.58        13.89 o
   2  13   0        367.85        381.54        28.78 o
   3  13   0         86.88         70.54        13.66 o
   4  13   0        151.69        124.18        18.19 o
   5  13   0         68.34         81.35        16.05 o
   6  13   0        268.96        247.85        38.96 o
  -7  14   0        115.87        124.19        27.26 o
  -6  14   0        263.60        241.54        33.93 o
  -5  14   0         69.10        109.38        25.25 o
  -4  14   0        336.95        322.38        38.59 o
  -3  14   0         34.73         61.87        16.60 o
  -2  14   0        541.41        511.31        46.37 o
  -1  14   0        167.17        177.17        26.52 o
   0  14   0        797.09        818.41        42.55 o
   1  14   0        583.17        573.08        35.99 o
   2  14   0        356.33        341.34        28.40 o
   3  14   0         23.90         13.54        10.11 o
   4  14   0         81.60         73.58        14.34 o
   5  14   0         18.66          8.91         7.46 o
  -6  15   0          1.82         12.03        14.38 o
  -5  15   0        482.66        459.19        48.30 o
  -4  15   0         13.90         26.02        14.05 o
  -3  15   0         71.29         71.67        19.07 o
  -2  15   0          5.84         20.20        13.11 o
  -1  15   0        499.49        483.76        47.30 o
   0  15   0         48.35         94.04        22.21 o
   1  15   0       1087.47        976.80        65.88 o
   2  15   0          8.90         20.93        11.48 o
   3  15   0        326.87        317.04        29.77 o
   4  15   0          8.58          0.29        24.85 o
  -4  16   0        186.42        242.48        36.18 o
  -3  16   0         26.21         32.92        17.04 o
  -2  16   0         99.08        125.35        25.14 o
  -1  16   0          4.95         -8.33        10.07 o
   0  16   0        274.05        193.37        30.42 o
   1  16   0        296.73        290.38        38.42 o
   2  16   0        443.00        364.93        45.80 o
   3  16   0          0.76          9.30        13.87 o
  -1  17   0        107.86         55.24        16.29 o
   0  17   0        148.55        145.02        27.51 o
   1  17   0          0.52         -0.53        11.60 o
  -1 -17   1        159.29        132.09        26.94 o
   0 -17   1        243.66        212.81        34.14 o
   1 -17   1         72.49         57.77        18.34 o
  -3 -16   1        260.30        223.91        25.72 o
  -2 -16   1          0.66          8.34        10.17 o
  -1 -16   1        397.11        375.86        43.98 o
   0 -16   1         89.00        107.55        24.96 o
   1 -16   1        273.16        270.69        36.87 o
   2 -16   1          6.22          9.90        11.36 o
   3 -16   1         96.90        108.50        23.29 o
   4 -16   1         24.25         70.93        21.24 o
   5 -16   1        281.03        343.47        42.33 o
  -5 -15   1          7.88          8.44         9.40 o
  -4 -15   1         82.74         49.57        11.51 o
  -3 -15   1          8.78          2.91         6.54 o
  -2 -15   1        906.43        888.65        49.21 o
  -1 -15   1        162.30        189.56        21.13 o
   0 -15   1       1369.00       1363.14        86.30 o
   1 -15   1        349.04        360.69        40.21 o
   2 -15   1        317.87        355.94        39.78 o
   3 -15   1          0.20         -3.27        10.83 o
   4 -15   1        106.61        132.40        25.26 o
   5 -15   1          3.12         34.81        17.28 o
   6 -15   1        205.92        242.18        35.95 o
  -6 -14   1        116.35        115.46        27.53 o
  -5 -14   1         72.66         69.60        15.50 o
  -4 -14   1         75.07         74.46        14.22 o
  -3 -14   1        229.98        273.93        26.17 o
  -2 -14   1        201.34        196.22        20.75 o
  -1 -14   1        213.63        211.07        25.14 o
   0 -14   1       1338.19       1340.86        56.04 o
   1 -14   1        244.54        276.82        34.82 o
   2 -14   1        149.45        162.82        26.31 o
   3 -14   1        212.41        220.96        30.75 o
   4 -14   1          9.89         27.53        16.15 o
   5 -14   1        472.58        503.41        48.77 o
   6 -14   1         77.84         78.35        19.69 o
   7 -14   1        184.98        187.02        32.31 o
  -6 -13   1          2.41          5.18        18.44 o
  -5 -13   1        413.05        440.50        35.30 o
  -4 -13   1        187.43        196.14        23.20 o
  -3 -13   1        467.24        491.56        34.67 o
  -2 -13   1         43.43         38.94         9.72 o
  -1 -13   1        562.48        534.91        32.45 o
   0 -13   1         65.02         61.68        11.76 o
   1 -13   1        473.46        525.45        44.36 o
   2 -13   1        134.05        185.59        27.69 o
   3 -13   1        377.58        412.34        41.72 o
   4 -13   1        496.70        497.09        45.94 o
   5 -13   1        297.89        294.53        35.39 o
   6 -13   1         22.35         25.51        15.98 o
   7 -13   1        367.86        361.55        41.58 o
   8 -13   1         39.65         60.97        18.81 o
  -7 -12   1          8.23         24.44        15.82 o
  -6 -12   1        554.67        528.26        39.51 o
  -5 -12   1         30.76         40.55        12.13 o
  -4 -12   1       1680.80       1792.35       111.78 o
  -3 -12   1          0.25          8.91        12.27 o
  -2 -12   1        741.81        766.03        40.24 o
  -1 -12   1        142.93        119.09        14.07 o
   0 -12   1        113.29         95.95        13.69 o
   1 -12   1        115.32         99.29        18.34 o
   2 -12   1       1020.29        886.92        60.00 o
   3 -12   1        126.67        265.40        32.22 o
   4 -12   1       1000.58        962.72        64.06 o
   5 -12   1         83.92         91.30        22.79 o
   6 -12   1        241.69        266.23        33.09 o
   7 -12   1          0.38          2.13         7.85 o
   8 -12   1         69.30         50.35        15.94 o
  -8 -11   1         32.30         27.31        15.41 o
  -7 -11   1        141.88        118.30        19.54 o
  -6 -11   1         67.22         87.16        16.30 o
  -5 -11   1        954.27       1068.62        54.44 o
  -4 -11   1        624.83        692.09        40.71 o
  -3 -11   1        926.90       1008.35        48.02 o
  -2 -11   1          4.53         -3.72         8.54 o
  -1 -11   1        204.86        209.63        18.03 o
   0 -11   1        189.45        218.15        26.26 o
   1 -11   1         92.28         69.34        14.45 o
   2 -11   1        114.97        119.15        20.87 o
   3 -11   1       2796.66       2640.13       119.43 o
   4 -11   1        476.43        428.47        39.77 o
   5 -11   1       1026.27       1001.04        64.02 o
   6 -11   1         11.54          6.15         8.49 o
   7 -11   1         59.44         36.38        12.67 o
   8 -11   1          0.13          6.84         8.21 o
   9 -11   1        183.71        197.21        30.58 o
  -9 -10   1        288.40        310.26        46.65 o
  -8 -10   1        128.26        116.90        20.11 o
  -7 -10   1         22.80         11.95        12.81 o
  -6 -10   1        408.03        422.61        33.05 o
  -5 -10   1       1267.99       1402.57        62.14 o
  -4 -10   1        170.12        211.64        21.20 o
  -3 -10   1        533.14        602.60        38.96 o
  -2 -10   1          3.64         17.07         7.47 o
  -1 -10   1        258.39        300.13        21.03 o
   0 -10   1        724.56        689.05        46.40 o
   1 -10   1         47.59         75.94        16.71 o
   2 -10   1        692.75        660.55        45.09 o
   3 -10   1        154.76        156.02        24.19 o
   4 -10   1       1339.16       1310.59        71.43 o
   5 -10   1        678.41        638.94        46.12 o
   6 -10   1        670.10        678.38        50.15 o
   7 -10   1         13.48         17.90        10.79 o
   8 -10   1        596.71        627.93        52.86 o
   9 -10   1        149.95        211.48        31.94 o
  -9  -9   1         26.06         26.46        14.69 o
  -8  -9   1        853.29        878.73        52.94 o
  -7  -9   1        385.49        443.32        43.46 o
  -6  -9   1       1135.44       1306.70        60.67 o
  -5  -9   1        173.75        193.75        20.85 o
  -4  -9   1        340.59        368.61        26.83 o
  -3  -9   1         75.39         68.00        12.19 o
  -2  -9   1       3292.97       3558.89       140.68 o
  -1  -9   1        332.55        394.99        24.13 o
   0  -9   1       2384.52       2440.78       104.20 o
   1  -9   1        390.57        333.28        23.53 o
   2  -9   1       2412.87       2320.14       101.08 o
   3  -9   1         15.59         22.41        10.31 o
   4  -9   1          1.94         10.58         7.27 o
   5  -9   1          4.58         11.76        10.10 o
   6  -9   1        850.84        849.40        56.61 o
   7  -9   1       1428.90       1389.47        80.19 o
   8  -9   1        192.16        284.15        34.00 o
   9  -9   1        330.22        360.17        41.14 o
  10  -9   1        268.12        286.42        37.96 o
  -9  -8   1        213.17        191.75        33.48 o
  -8  -8   1         23.57         48.17        13.78 o
  -7  -8   1       1691.43       1845.91       140.39 o
  -6  -8   1         45.96         71.33        14.04 o
  -5  -8   1        141.94        185.03        19.25 o
  -4  -8   1        210.77        248.30        17.69 o
  -3  -8   1        576.61        675.92        25.92 o
  -2  -8   1        147.62        172.53        12.71 o
  -1  -8   1       7523.39       8311.67       181.66 o
   0  -8   1          1.61         86.92        19.78 o
   1  -8   1       3978.42       3886.52       275.39 o
   2  -8   1          9.30         31.80        12.33 o
   3  -8   1       1409.33       1362.31        66.66 o
   4  -8   1       1872.51       1640.85        77.76 o
   5  -8   1        181.39        157.74        20.68 o
   6  -8   1         67.10        101.83        20.84 o
   7  -8   1       1600.17       1540.79        83.69 o
   8  -8   1        110.85        106.02        21.35 o
   9  -8   1        346.20        321.63        37.83 o
  10  -8   1         77.79         91.18        22.21 o
 -10  -7   1          0.91         -8.93         9.79 o
  -9  -7   1        191.96        171.12        23.14 o
  -8  -7   1        484.34        514.48        37.88 o
  -7  -7   1        578.58        667.47        41.33 o
  -6  -7   1        327.52        333.59        26.97 o
  -5  -7   1          1.44          6.32         6.11 o
  -4  -7   1         38.40         51.31         7.71 o
  -3  -7   1         72.66         45.99        10.13 o
  -2  -7   1        675.42        835.72        27.88 o
  -1  -7   1        503.90        490.19        19.84 o
   0  -7   1       2070.33       1933.03       149.56 o
   1  -7   1        385.10        341.88        39.10 o
   2  -7   1       2276.03       2274.42        92.44 o
   3  -7   1         24.73         34.25        10.60 o
   4  -7   1       1096.03       1106.77        57.98 o
   5  -7   1        314.86        351.66        30.89 o
   6  -7   1       2400.08       2297.45       104.81 o
   7  -7   1         52.63         51.64        15.72 o
   8  -7   1       1101.16       1194.70        73.91 o
   9  -7   1         71.04        116.61        24.31 o
  10  -7   1         70.08        111.42        24.72 o
 -10  -6   1        237.07        256.94        29.07 o
  -9  -6   1          8.74         23.88         7.34 o
  -8  -6   1        858.69        885.72        38.72 o
  -7  -6   1          2.94         25.53         7.95 o
  -6  -6   1        739.75        936.84       103.01 o
  -5  -6   1        650.63        709.66        34.42 o
  -4  -6   1         56.71         52.43         6.38 o
  -3  -6   1       6605.16       7705.07       327.77 o
  -2  -6   1       3823.89       4437.18       122.47 o
  -1  -6   1       1261.71       1355.08        36.12 o
   0  -6   1       1720.73       1484.28        80.22 o
   1  -6   1        108.88         88.15         7.01 o
   2  -6   1       6035.58       6473.53       219.74 o
   3  -6   1        260.74        220.60        20.04 o
   4  -6   1         51.37         68.72        14.07 o
   5  -6   1       1992.70       1799.42        83.85 o
   6  -6   1       1082.52       1063.28        62.29 o
   7  -6   1        455.56        418.57        38.58 o
   8  -6   1        305.16        278.62        32.83 o
   9  -6   1        204.82        179.61        29.74 o
  10  -6   1          7.13         -4.60         8.44 o
 -10  -5   1         35.56         40.07        14.61 o
  -9  -5   1        808.63        792.94        37.60 o
  -8  -5   1         66.45         72.89        10.63 o
  -7  -5   1        558.59        619.83        29.34 o
  -6  -5   1         98.88        113.42        12.05 o
  -5  -5   1       2044.25       2274.73        74.30 o
  -4  -5   1        452.55        475.98        19.02 o
  -3  -5   1       7172.13       8510.93       248.36 o
  -2  -5   1         91.93        153.98        21.17 o
  -1  -5   1        906.88        978.74        27.11 o
   0  -5   1          4.48          4.92         1.29 o
   1  -5   1       3157.19       3059.33       265.80 o
   2  -5   1        516.69        566.43        31.33 o
   3  -5   1       2272.07       2409.95        93.80 o
   4  -5   1       2002.65       2018.83        85.92 o
   5  -5   1       1713.01       1434.20        70.72 o
   6  -5   1        557.99        480.00        38.93 o
   7  -5   1        503.37        525.86        43.12 o
   8  -5   1         20.69          4.89         9.72 o
   9  -5   1        249.43        171.81        26.92 o
  10  -5   1        408.61        417.81        45.76 o
  11  -5   1        137.21        152.92        30.34 o
 -11  -4   1        305.74        325.02        49.64 o
 -10  -4   1        548.28        566.14        32.86 o
  -9  -4   1         25.09         30.87         8.04 o
  -8  -4   1         85.43         94.50        11.49 o
  -7  -4   1         56.80         55.23         8.28 o
  -6  -4   1        336.80        381.36        30.79 o
  -5  -4   1         18.20         22.03         3.40 o
  -4  -4   1       4840.38       5359.74       115.13 o
  -3  -4   1          1.69         23.15         4.45 o
  -2  -4   1       5260.91       6559.22       217.81 o
  -1  -4   1         49.07         51.78         4.08 o
   0  -4   1        427.06        462.70        35.03 o
   1  -4   1       2225.43       1942.69        72.12 o
   2  -4   1       7500.86       8746.78       284.59 o
   3  -4   1        107.24        117.06        33.94 o
   4  -4   1       7801.99       6823.69       235.11 o
   5  -4   1        309.82        313.51        29.87 o
   6  -4   1       1961.69       1963.80        94.30 o
   7  -4   1         23.29          4.80         8.51 o
   8  -4   1         68.66         89.57        19.53 o
   9  -4   1         47.84         47.22        15.12 o
  10  -4   1        468.44        447.55        49.09 o
  11  -4   1        117.16         93.04        24.76 o
 -11  -3   1         34.90         29.93        12.21 o
 -10  -3   1        452.43        464.59        29.35 o
  -9  -3   1        192.17        177.29        16.78 o
  -8  -3   1         24.32         11.74         5.28 o
  -7  -3   1        655.03        675.06        54.43 o
  -6  -3   1         11.29          8.38         2.38 o
  -5  -3   1       3324.94       3182.18       177.56 o
  -4  -3   1       5516.90       6190.46       422.92 o
  -3  -3   1      11480.59      14262.18       310.54 o
  -2  -3   1       3600.70       5065.10        82.99 o
  -1  -3   1        728.30        736.12        20.18 o
   0  -3   1       2433.94       2592.39        90.72 o
   1  -3   1       1051.04       1018.10        40.52 o
   2  -3   1       4200.67       4128.60       277.36 o
   3  -3   1       2386.17       1944.33        95.27 o
   4  -3   1       1976.91       2248.23        92.63 o
   5  -3   1       3529.81       3690.89        99.35 o
   6  -3   1        373.50        349.76        22.22 o
   7  -3   1       1058.68        945.41        63.76 o
   8  -3   1        270.46        227.96        33.51 o
   9  -3   1        933.29        878.50        69.75 o
  10  -3   1         49.15          4.64        11.97 o
  11  -3   1        532.34        468.74        92.85 o
 -11  -2   1        308.87        304.66        24.16 o
 -10  -2   1         38.14         21.26        11.64 o
  -9  -2   1        328.50        314.94        21.38 o
  -8  -2   1        157.11        144.14        13.81 o
  -7  -2   1        659.52        716.65        29.36 o
  -6  -2   1       1716.53       1793.30        49.71 o
  -5  -2   1       1264.44       1364.48       113.36 o
  -4  -2   1         44.31         54.25         9.05 o
  -3  -2   1       5348.49       6598.22       191.12 o
  -2  -2   1         95.54         70.44         4.45 o
  -1  -2   1          7.00         20.10         1.96 o
   0  -2   1       3395.73       3827.83       125.25 o
   1  -2   1      11513.60      12081.20       379.55 o
   2  -2   1       1019.09        720.19        49.14 o
   3  -2   1       3102.01       3273.10       124.84 o
   4  -2   1       1377.18       1608.81        49.13 o
   5  -2   1       1150.21       1188.43        42.56 o
   6  -2   1         51.58         55.87         9.32 o
   7  -2   1         83.61         75.81        18.99 o
   8  -2   1       1876.15       1728.67        89.16 o
   9  -2   1        116.46         82.90        21.74 o
  10  -2   1        242.98        246.14        42.15 o
  11  -2   1        251.11        239.45        36.66 o
 -11  -1   1         37.73          3.93        20.49 o
 -10  -1   1        144.03        144.27        15.80 o
  -9  -1   1         12.47         26.47         6.87 o
  -8  -1   1        819.29        844.45        34.35 o
  -7  -1   1        153.91        133.87        21.55 o
  -6  -1   1       3521.48       3573.69        82.72 o
  -5  -1   1        536.26        608.75        22.55 o
  -4  -1   1        375.87        392.13        19.39 o
  -3  -1   1        889.16        846.79        29.74 o
  -2  -1   1      12970.23      14022.24       743.07 o
  -1  -1   1       1803.54       2549.86        83.89 o
   1  -1   1        614.03        309.59        56.18 o
   2  -1   1       1975.48       2248.45        56.72 o
   3  -1   1          6.68          5.49         2.40 o
   4  -1   1        215.10        190.26        26.09 o
   5  -1   1        653.87        745.59        31.70 o
   6  -1   1        541.23        645.35        32.03 o
   7  -1   1       1456.01       1633.19        78.02 o
   8  -1   1        735.31        743.04        39.36 o
   9  -1   1        420.72        377.85        23.45 o
  10  -1   1        114.65        108.37        16.49 o
  11  -1   1         62.98         17.45         7.68 o
 -11   0   1         70.40         53.60        19.71 o
 -10   0   1          2.45         -8.08         8.08 o
  -9   0   1        462.93        470.38        35.93 o
  -8   0   1        391.65        390.71        22.39 o
  -7   0   1       5067.04       5335.95       300.45 o
  -6   0   1         24.92         21.51         5.99 o
  -5   0   1        793.25        716.99       103.37 o
  -4   0   1          1.10         10.59         9.87 o
  -3   0   1       4052.06       3935.59        93.38 o
  -2   0   1       1565.12       1975.03        85.41 o
   1   0   1      22050.72      29909.97       926.45 o
   2   0   1       1812.95       2091.55        53.41 o
   3   0   1       1663.97       2075.17        80.72 o
   4   0   1        218.39        201.61        13.49 o
   5   0   1        227.14        239.93        16.58 o
   6   0   1         26.27         14.38         5.75 o
   7   0   1       3781.06       3906.73       114.36 o
   8   0   1        331.70        335.73        21.35 o
   9   0   1       1340.50       1285.82        51.52 o
  10   0   1          7.56         -2.97         6.73 o
  11   0   1         37.80         45.48        11.02 o
 -11   1   1        204.19        147.41        31.12 o
 -10   1   1        142.31        144.74        19.62 o
  -9   1   1        165.94        159.69        18.63 o
  -8   1   1        262.53        243.50        21.97 o
  -7   1   1       4208.28       4171.74       299.90 o
  -6   1   1        730.99        668.98        42.95 o
  -5   1   1        781.88        722.52        53.03 o
  -4   1   1        281.28        253.33        10.62 o
  -3   1   1        856.06        824.59        37.27 o
  -2   1   1        228.13        191.61         6.71 o
  -1   1   1        666.70        798.92        30.87 o
   1   1   1       2800.17       3371.37       131.20 o
   2   1   1       3225.93       4022.83       254.42 o
   3   1   1       5497.99       6308.04       174.95 o
   4   1   1       3958.79       4504.50       197.55 o
   5   1   1        113.16        107.76         8.86 o
   6   1   1       1879.95       1950.96        56.87 o
   7   1   1        938.18        934.90        34.57 o
   8   1   1       2055.93       2098.66        62.11 o
   9   1   1        104.79        140.96        14.84 o
  10   1   1        180.99        168.90        17.03 o
  11   1   1         22.43         14.55         8.48 o
 -11   2   1         19.73         14.28         9.36 o
 -10   2   1        552.58        430.03        53.65 o
  -9   2   1        175.75        138.06        29.37 o
  -8   2   1        330.51        283.03        36.20 o
  -7   2   1        741.88        780.69        54.62 o
  -6   2   1       1526.49       1387.68        72.45 o
  -5   2   1        139.35        131.62        24.34 o
  -4   2   1       4640.04       4536.63       494.85 o
  -3   2   1        501.80        415.82        17.67 o
  -2   2   1       2960.19       2735.42        70.23 o
  -1   2   1       2423.39       2301.90       147.10 o
   0   2   1       1744.11       1928.57        71.52 o
   1   2   1        213.83        278.80         9.22 o
   2   2   1         63.14         47.58         5.29 o
   3   2   1       2956.40       3389.52       181.57 o
   4   2   1        466.69        490.33        28.85 o
   5   2   1       4482.98       4632.20       203.99 o
   6   2   1       2025.38       1939.56        91.99 o
   7   2   1       1055.28        994.95        42.08 o
   8   2   1        412.54        402.47        23.31 o
   9   2   1         30.52         26.66        14.44 o
  10   2   1         12.07         16.99         6.95 o
  11   2   1        402.38        361.89        34.45 o
 -11   3   1        460.42        450.01        35.72 o
 -10   3   1         22.52         27.22        16.36 o
  -9   3   1       1220.88       1007.13        74.74 o
  -8   3   1         11.93          7.56        11.98 o
  -7   3   1        106.43        107.26        19.68 o
  -6   3   1          0.47         -6.76         6.76 o
  -5   3   1       1358.54       1262.01        65.70 o
  -4   3   1        505.79        546.89        36.33 o
  -3   3   1      11601.43      11181.33       363.96 o
  -2   3   1         88.79        134.46         7.37 o
  -1   3   1       1517.71       1298.44        29.17 o
   0   3   1        148.12        197.72        11.28 o
   1   3   1      14494.89      18960.81       753.57 o
   2   3   1       2144.70       3163.32        54.23 o
   3   3   1       3203.05       3499.06       150.72 o
   4   3   1       3489.03       3860.11       323.34 o
   5   3   1       3216.77       3363.75       212.81 o
   6   3   1        360.48        376.03        24.27 o
   7   3   1        602.36        586.28        27.09 o
   8   3   1         18.42         18.56         6.20 o
   9   3   1         60.44         39.81         8.14 o
  10   3   1         32.18         24.87         9.10 o
  11   3   1        179.49        184.79        35.94 o
 -11   4   1        292.70        263.18        39.53 o
 -10   4   1        451.66        490.78        51.72 o
  -9   4   1        450.67        399.08        42.78 o
  -8   4   1        768.74        772.73        59.31 o
  -7   4   1          6.70          0.15         7.38 o
  -6   4   1        563.00        583.37        42.71 o
  -5   4   1        466.43        466.04        34.95 o
  -4   4   1       5913.67       5875.89       206.31 o
  -3   4   1        409.72        440.71        28.41 o
  -2   4   1       3756.01       3364.76        86.73 o
  -1   4   1        152.62        125.32         5.75 o
   0   4   1        213.08        229.16        10.80 o
   1   4   1        290.96        356.27        15.06 o
   2   4   1       1047.64       1193.24       126.81 o
   3   4   1         79.61        113.40         8.02 o
   4   4   1       7188.04       8364.72       428.78 o
   5   4   1         26.74         34.53         5.19 o
   6   4   1       1951.18       2024.50        84.49 o
   7   4   1         13.49          8.19         7.94 o
   8   4   1        133.93        163.02        15.16 o
   9   4   1         31.01         28.29         8.42 o
  10   4   1        137.84        136.89        19.72 o
 -11   5   1          3.32         36.83        18.89 o
 -10   5   1        870.35        998.80        74.89 o
  -9   5   1         14.20         23.63        12.89 o
  -8   5   1         75.48         98.94        20.62 o
  -7   5   1        361.30        398.06        37.51 o
  -6   5   1          5.62          8.49         8.98 o
  -5   5   1       1248.15       1145.98        60.38 o
  -4   5   1       3120.05       3230.29       124.41 o
  -3   5   1        497.77        469.57        29.60 o
  -2   5   1       5092.52       5517.11       713.20 o
  -1   5   1       8320.14       9215.16       173.92 o
   0   5   1         90.47         60.69         3.38 o
   1   5   1        960.98        854.84        65.58 o
   2   5   1        316.79        410.22        47.60 o
   3   5   1       3028.47       3690.81       328.13 o
   4   5   1       1462.12       1615.05        61.69 o
   5   5   1        820.51        910.75        34.61 o
   6   5   1        438.23        538.78        27.49 o
   7   5   1        515.36        535.26        27.25 o
   8   5   1         89.16         75.73        17.93 o
   9   5   1        646.29        709.61        42.11 o
  10   5   1          0.25          6.64        10.35 o
 -11   6   1        118.63        122.61        25.63 o
 -10   6   1         34.82         26.63        13.95 o
  -9   6   1        289.96        308.37        36.73 o
  -8   6   1        111.19         98.81        20.36 o
  -7   6   1        360.76        389.46        36.47 o
  -6   6   1       1408.41       1575.19        79.89 o
  -5   6   1       2393.12       2164.70        95.72 o
  -4   6   1        151.60        148.94        18.48 o
  -3   6   1       3605.56       3690.86       378.84 o
  -2   6   1          0.21         10.70         5.35 o
  -1   6   1       6872.70       7489.78       144.93 o
   0   6   1       1849.95       1915.00        78.96 o
   1   6   1       3878.66       4686.28       120.09 o
   2   6   1        409.60        430.13        40.09 o
   3   6   1       1330.36       1546.75        44.24 o
   4   6   1        226.44        272.39        15.59 o
   5   6   1       1361.15       1487.37        80.14 o
   6   6   1        375.77        411.94        22.71 o
   7   6   1          8.53         13.75         6.21 o
   8   6   1       1033.45       1152.69        46.43 o
   9   6   1        178.99        166.98        16.83 o
  10   6   1        323.98        258.26        41.28 o
 -10   7   1         22.10          6.37         8.91 o
  -9   7   1         55.59         56.71        17.52 o
  -8   7   1        480.51        479.88        44.43 o
  -7   7   1         80.31         72.33        17.46 o
  -6   7   1       2083.60       1959.17        94.35 o
  -5   7   1         19.70         49.70        15.47 o
  -4   7   1        455.35        452.72        33.07 o
  -3   7   1         87.69         80.98        13.38 o
  -2   7   1       1037.96        998.68        43.15 o
  -1   7   1        121.86        113.01        10.51 o
   0   7   1       4699.65       4899.83       341.28 o
   1   7   1         23.44         24.21        11.42 o
   2   7   1       2838.32       3268.46        77.04 o
   3   7   1         22.23         22.85         2.13 o
   4   7   1       2176.29       2603.43        74.50 o
   5   7   1         27.69         38.72         7.96 o
   6   7   1        249.77        277.30        24.63 o
   7   7   1        154.01        184.20        21.16 o
   8   7   1        555.68        576.52        40.28 o
   9   7   1        166.19        189.14        24.75 o
 -10   8   1         18.61         15.16        11.43 o
  -9   8   1         68.03         68.35        16.65 o
  -8   8   1         33.80         33.86        13.40 o
  -7   8   1        630.51        636.82        49.02 o
  -6   8   1       1625.26       1583.94        82.17 o
  -5   8   1       2786.02       2653.27       113.70 o
  -4   8   1        413.57        355.36        30.46 o
  -3   8   1        698.78        683.68        42.86 o
  -2   8   1        276.04        303.18        20.20 o
  -1   8   1       1420.09       1540.09        39.57 o
   0   8   1       1066.17       1207.46        45.51 o
   1   8   1       2538.73       2852.23       122.88 o
   2   8   1        335.58        379.37        27.86 o
   3   8   1        659.63        817.88        30.65 o
   4   8   1          4.31         12.76         9.42 o
   5   8   1        135.44        181.25        14.28 o
   6   8   1         85.46        112.30        27.57 o
   7   8   1        522.17        556.32        38.48 o
   8   8   1         18.65         25.89         8.97 o
   9   8   1        454.45        432.81        52.54 o
 -10   9   1        137.71        163.67        30.07 o
  -9   9   1        256.45        258.10        35.50 o
  -8   9   1         97.37         95.64        21.62 o
  -7   9   1       1013.83       1072.07        67.65 o
  -6   9   1        151.94        177.39        24.50 o
  -5   9   1       2000.52       1940.25        92.65 o
  -4   9   1        447.57        398.35        33.19 o
  -3   9   1        261.27        297.44        28.64 o
  -2   9   1       2286.48       2284.12       138.31 o
  -1   9   1        850.49        912.01        51.70 o
   0   9   1        181.97        181.05        17.31 o
   1   9   1       2534.22       2597.60        81.06 o
   2   9   1       2414.26       2720.34        69.47 o
   3   9   1         27.99         43.00         7.39 o
   4   9   1        537.40        578.38        26.93 o
   5   9   1         26.90         28.41         8.08 o
   6   9   1       1006.88       1149.31        56.76 o
   7   9   1         94.70        108.86        17.60 o
   8   9   1        492.56        507.75        50.76 o
  -9  10   1         65.30        137.48        27.44 o
  -8  10   1        546.64        657.75        54.88 o
  -7  10   1         43.66        100.60        22.19 o
  -6  10   1        477.70        467.22        41.55 o
  -5  10   1         16.33         13.32        11.11 o
  -4  10   1       1435.27       1406.01        74.55 o
  -3  10   1         70.33         86.58        19.86 o
  -2  10   1       1119.50       1075.71        57.72 o
  -1  10   1         81.50         89.32        15.26 o
   0  10   1       1225.86       1230.40        50.10 o
   1  10   1         12.82          3.47         4.37 o
   2  10   1        435.60        476.19        24.09 o
   3  10   1        796.77        893.14        38.71 o
   4  10   1        657.48        689.76        31.11 o
   5  10   1        605.69        687.91        43.33 o
   6  10   1        240.69        259.30        25.95 o
   7  10   1         98.91        106.54        18.27 o
  -9  11   1        439.93        434.85        46.71 o
  -8  11   1         22.72         28.48        11.36 o
  -7  11   1        219.70        216.41        28.90 o
  -6  11   1         14.29        -10.94        10.94 o
  -5  11   1        699.60        634.37        49.12 o
  -4  11   1         32.29         27.18        10.55 o
  -3  11   1       4033.37       3582.97       150.47 o
  -2  11   1        779.97        718.72        52.70 o
  -1  11   1        597.38        591.61        33.96 o
   0  11   1        117.45        117.05        14.41 o
   1  11   1         29.23         22.61        11.44 o
   2  11   1          4.58          1.75         5.39 o
   3  11   1        242.13        269.43        18.90 o
   4  11   1        222.93        223.88        17.96 o
   5  11   1       1091.06       1144.65        56.95 o
   6  11   1        105.11        105.94        17.79 o
   7  11   1        341.80        306.54        43.01 o
  -8  12   1        102.49         98.86        21.43 o
  -7  12   1          1.58         -8.23         9.93 o
  -6  12   1        174.16        168.03        26.45 o
  -5  12   1         79.06         64.72        16.37 o
  -4  12   1        324.11        310.71        33.86 o
  -3  12   1        291.22        323.95        34.80 o
  -2  12   1       3284.45       2920.46       132.01 o
  -1  12   1        148.98        191.35        25.95 o
   0  12   1        244.67        227.79        20.57 o
   1  12   1         74.14         59.91         9.15 o
   2  12   1        328.13        345.81        21.99 o
   3  12   1        152.04        123.55        13.72 o
   4  12   1        718.05        703.47        44.63 o
   5  12   1         76.25         99.34        17.18 o
   6  12   1        713.26        697.10        66.34 o
  -8  13   1        161.49        228.19        34.89 o
  -7  13   1        284.26        340.08        40.78 o
  -6  13   1         80.10         64.56        18.42 o
  -5  13   1        144.14        164.58        26.97 o
  -4  13   1        456.32        439.99        42.93 o
  -3  13   1         21.07         33.46        16.67 o
  -2  13   1       1082.72       1095.30        69.54 o
  -1  13   1        176.94        187.95        25.96 o
   0  13   1         76.04         82.15        18.19 o
   1  13   1        647.73        626.29        36.35 o
   2  13   1          1.01         -5.31         5.31 o
   3  13   1        293.74        255.87        24.82 o
   4  13   1        442.11        416.03        42.88 o
   5  13   1        204.65        182.49        33.49 o
  -7  14   1        579.11        592.15        56.70 o
  -6  14   1         65.48         77.60        22.50 o
  -5  14   1        411.87        449.13        46.17 o
  -4  14   1         19.09         43.43        19.48 o
  -3  14   1        154.49        173.07        27.34 o
  -2  14   1         59.35         65.21        17.01 o
  -1  14   1        232.37        265.29        32.76 o
   0  14   1        391.30        398.42        29.09 o
   1  14   1        564.07        478.16        33.15 o
   2  14   1        229.85        207.65        22.52 o
   3  14   1        362.59        351.42        30.17 o
   4  14   1         15.78         10.11         9.42 o
  -6  15   1        399.19        373.72        44.02 o
  -5  15   1         42.97         80.38        23.56 o
  -4  15   1        562.13        589.01        54.82 o
  -3  15   1         10.85         -8.24        10.48 o
  -2  15   1        149.99        152.60        25.69 o
  -1  15   1          5.84         15.16        13.88 o
   0  15   1        665.24        556.03        35.89 o
   1  15   1         60.10         65.36        18.22 o
   2  15   1        856.23        782.31        63.60 o
   3  15   1          4.51         -2.20        10.44 o
  -4  16   1         95.25         91.84        23.04 o
  -3  16   1        300.51        317.95        39.28 o
  -2  16   1          0.43        -13.76        13.76 o
  -1  16   1         41.78         35.23        13.75 o
   0  16   1         21.88         20.91         9.06 o
   1  16   1        589.09        562.65        55.24 o
   2  16   1        170.90        183.89        32.47 o
  -1  17   1         48.84         34.78        13.19 o
   0  17   1         29.03         24.06        12.93 o
  -1 -17   2        210.59        227.24        35.36 o
   0 -17   2        177.57        168.00        30.02 o
   1 -17   2        300.68        278.23        38.69 o
   2 -17   2         12.26         10.99        12.19 o
  -4 -16   2        107.07         85.24        21.13 o
  -3 -16   2        135.41        118.48        26.51 o
  -2 -16   2        285.50        281.39        39.95 o
  -1 -16   2          6.75         37.71        17.38 o
   0 -16   2        439.53        408.84        45.18 o
   1 -16   2          3.23         48.12        18.75 o
   2 -16   2        287.14        332.50        40.21 o
   3 -16   2         59.15         58.12        18.53 o
   4 -16   2         85.71        129.68        26.68 o
   5 -16   2          0.10         21.69        15.52 o
  -5 -15   2        205.82        161.05        32.73 o
  -4 -15   2          5.18          5.37         8.23 o
  -3 -15   2        104.39         97.21        16.36 o
  -2 -15   2        105.73         97.46        16.53 o
  -1 -15   2        712.59        717.13        60.17 o
   0 -15   2        325.93        336.73        40.59 o
   1 -15   2        555.80        428.16        45.41 o
   2 -15   2         44.38         59.34        17.77 o
   3 -15   2        126.92        166.66        28.76 o
   4 -15   2          0.88         -0.02         8.71 o
   5 -15   2        253.39        289.63        37.75 o
   6 -15   2         16.23         40.90        15.04 o
  -6 -14   2          0.28         -5.57        11.09 o
  -5 -14   2        204.92        194.12        23.86 o
  -4 -14   2        119.97        107.20        17.84 o
  -3 -14   2        151.24        139.42        19.04 o
  -2 -14   2        229.92        245.51        23.25 o
  -1 -14   2        404.23        385.54        27.98 o
   0 -14   2        224.04        278.08        29.52 o
   1 -14   2       1004.67        972.21        66.49 o
   2 -14   2        279.67        304.19        34.78 o
   3 -14   2         64.03         81.11        19.69 o
   4 -14   2        336.21        364.16        40.30 o
   5 -14   2         23.25         45.93        16.22 o
   6 -14   2        152.29        185.86        30.15 o
   7 -14   2        250.93        246.88        36.73 o
  -7 -13   2        133.22        129.11        31.59 o
  -6 -13   2        208.71        222.91        25.75 o
  -5 -13   2        133.26        141.04        20.05 o
  -4 -13   2        704.82        732.21        67.69 o
  -3 -13   2        126.77        191.21        21.03 o
  -2 -13   2        516.55        530.56        67.56 o
  -1 -13   2         16.20          5.91         5.29 o
   0 -13   2        584.24        569.02        32.41 o
   1 -13   2          1.00         13.63         7.21 o
   2 -13   2        402.91        389.98        38.40 o
   3 -13   2        531.02        518.08        46.05 o
   4 -13   2        657.94        626.44        51.62 o
   5 -13   2        320.66        375.70        39.81 o
   6 -13   2        247.35        280.45        36.16 o
   7 -13   2          0.58         13.78        13.28 o
   8 -13   2        255.97        244.47        35.32 o
  -7 -12   2          6.55         -1.10         9.30 o
  -6 -12   2         33.17          9.87         7.90 o
  -5 -12   2        878.24        857.33        49.19 o
  -4 -12   2        161.38        180.09        21.18 o
  -3 -12   2       1362.82       1405.82        60.43 o
  -2 -12   2        139.16        116.85        18.41 o
  -1 -12   2        460.33        448.74        28.31 o
   0 -12   2        101.81        112.06        12.92 o
   1 -12   2         51.27         72.34        10.67 o
   2 -12   2         54.45         40.29        12.43 o
   3 -12   2       2517.57       2329.61       112.12 o
   4 -12   2        227.76        272.40        32.77 o
   5 -12   2       1163.56       1127.60        72.39 o
   6 -12   2          9.61         45.19        16.37 o
   7 -12   2        140.95        128.76        23.80 o
   8 -12   2          5.04         19.81        11.44 o
  -8 -11   2          2.19         -5.71         9.70 o
  -7 -11   2        109.60        107.47        18.34 o
  -6 -11   2        291.63        271.07        26.63 o
  -5 -11   2        740.86        750.66        44.00 o
  -4 -11   2       1071.91       1262.04        77.41 o
  -3 -11   2        844.84        870.66        43.65 o
  -2 -11   2        552.32        574.80        68.42 o
  -1 -11   2        184.53        209.78        17.51 o
   0 -11   2         71.90         97.19        12.23 o
   1 -11   2         13.02         19.78         7.05 o
   2 -11   2        592.51        538.58        42.29 o
   3 -11   2        942.32        942.48        59.40 o
   4 -11   2       1390.77       1375.76        76.90 o
   5 -11   2        148.91        156.86        23.77 o
   6 -11   2        561.01        504.18        44.48 o
   7 -11   2         21.83         -0.11         9.64 o
   8 -11   2         27.85         40.58        14.26 o
   9 -11   2         30.35         24.33        11.45 o
  -9 -10   2         38.70         34.86        18.76 o
  -8 -10   2        293.59        293.11        31.43 o
  -7 -10   2         57.36         43.98        27.40 o
  -6 -10   2         73.28         76.51        14.25 o
  -5 -10   2        136.32        157.81        19.33 o
  -4 -10   2       1466.25       1467.60        61.06 o
  -3 -10   2        239.26        225.31        20.69 o
  -2 -10   2       1348.10       1466.83       122.75 o
  -1 -10   2        598.99        575.49        37.55 o
   0 -10   2        430.37        463.23        37.70 o
   1 -10   2       2183.58       2226.23       100.85 o
   2 -10   2        171.18        139.01        19.69 o
   3 -10   2        710.81        696.74        47.92 o
   4 -10   2        671.96        650.29        46.04 o
   5 -10   2        108.46        126.13        20.25 o
   6 -10   2        262.56        274.38        30.20 o
   7 -10   2        260.94        252.24        30.85 o
   8 -10   2         59.95        101.33        22.45 o
   9 -10   2        121.50        135.62        26.33 o
  -9  -9   2        220.71        268.13        43.37 o
  -8  -9   2          0.86         22.55        10.67 o
  -7  -9   2       1103.06       1240.41        67.55 o
  -6  -9   2         94.36         81.94        15.16 o
  -5  -9   2       2069.74       2111.11        78.46 o
  -4  -9   2        108.47        133.63        16.04 o
  -3  -9   2        662.99        847.45        39.75 o
  -2  -9   2        998.78        967.37        87.26 o
  -1  -9   2       4963.47       5341.74       495.95 o
   0  -9   2        915.81        922.97        36.25 o
   1  -9   2       1483.35       1383.51        94.71 o
   2  -9   2        169.64        199.25        23.06 o
   3  -9   2        608.14        621.03        42.04 o
   4  -9   2         45.27         42.43        11.17 o
   5  -9   2         31.48         33.44        10.97 o
   6  -9   2        295.04        337.90        33.93 o
   7  -9   2        504.65        527.47        44.58 o
   8  -9   2        674.51        704.52        55.39 o
   9  -9   2        345.70        397.45        43.09 o
  10  -9   2        114.82        130.45        24.98 o
  -9  -8   2        162.44        150.99        22.38 o
  -8  -8   2        517.50        452.33        36.62 o
  -7  -8   2        211.66        255.19        27.27 o
  -6  -8   2       1366.34       1464.64       107.42 o
  -5  -8   2        779.23        975.39        46.62 o
  -4  -8   2        292.01        387.05        26.17 o
  -3  -8   2         50.78         59.90         9.52 o
  -2  -8   2       1345.62       1526.02       105.36 o
  -1  -8   2         19.60         95.44        18.47 o
   0  -8   2      12154.15      10994.61      1106.05 o
   1  -8   2        369.84        417.87        47.66 o
   2  -8   2       3049.78       3050.04       120.94 o
   3  -8   2        885.54        892.53        50.75 o
   4  -8   2         31.90         41.87        10.97 o
   5  -8   2        774.09        643.84        43.99 o
   6  -8   2       1154.97       1143.70        65.65 o
   7  -8   2         23.95         66.81        19.61 o
   8  -8   2        723.62        734.13        55.29 o
   9  -8   2         72.11         96.14        21.21 o
  10  -8   2        215.46        233.76        33.41 o
 -10  -7   2          8.11         27.87        15.08 o
  -9  -7   2          5.64          7.16         9.20 o
  -8  -7   2        595.23        637.39        63.81 o
  -7  -7   2        164.18        154.59        22.89 o
  -6  -7   2        523.88        641.45        37.77 o
  -5  -7   2        875.34       1041.47        46.94 o
  -4  -7   2       1400.30       1574.89        57.74 o
  -3  -7   2        812.02        733.19       174.17 o
  -2  -7   2        454.85        462.12        24.10 o
  -1  -7   2       1756.18       1807.10        55.36 o
   0  -7   2       1603.89       1391.84       225.51 o
   1  -7   2       2760.26       2394.06        64.41 o
   2  -7   2        152.63        174.36        19.22 o
   3  -7   2        931.10        900.27        48.40 o
   4  -7   2          2.95         13.71        19.13 o
   5  -7   2        978.73        910.88        53.87 o
   6  -7   2        876.19        865.79        53.81 o
   7  -7   2        474.83        454.86        39.66 o
   8  -7   2        231.53        243.21        30.99 o
   9  -7   2        574.27        650.12        54.76 o
  10  -7   2          3.06         -5.41        12.03 o
 -10  -6   2         31.67         50.37        19.05 o
  -9  -6   2        517.97        476.89        37.19 o
  -8  -6   2         15.78          8.11         7.90 o
  -7  -6   2       1050.98       1160.66        43.13 o
  -6  -6   2        144.45        122.01        16.22 o
  -5  -6   2       3643.13       4024.69       167.92 o
  -4  -6   2        300.74        315.13        21.42 o
  -3  -6   2        117.70        112.15        24.81 o
  -2  -6   2       2178.18       2602.97        73.84 o
  -1  -6   2       3701.19       4032.27       102.67 o
   0  -6   2         53.15         45.06         6.33 o
   1  -6   2        447.04        297.13        22.66 o
   2  -6   2        516.40        568.26        33.70 o
   3  -6   2        467.40        407.79        59.97 o
   4  -6   2       3157.58       2752.41       351.33 o
   5  -6   2          4.65         44.98        14.58 o
   6  -6   2       1624.92       1467.43        76.40 o
   7  -6   2        680.58        677.25        50.16 o
   8  -6   2         78.61         82.78        18.28 o
   9  -6   2        628.44        626.60        53.63 o
  10  -6   2         76.46         62.00        21.01 o
 -10  -5   2        914.47        969.25        48.26 o
  -9  -5   2         63.74         93.32        13.62 o
  -8  -5   2        570.89        566.99        29.26 o
  -7  -5   2        122.59        137.11        13.26 o
  -6  -5   2       1860.15       1986.03        73.41 o
  -5  -5   2        525.55        640.83        26.22 o
  -4  -5   2       2709.77       3072.64        89.37 o
  -3  -5   2       1307.81       1426.02        90.37 o
  -2  -5   2       8894.89      10007.97      1052.40 o
  -1  -5   2         44.03         64.52         9.55 o
   0  -5   2       1906.74       2121.52        82.80 o
   1  -5   2       1767.79       1823.54        71.88 o
   2  -5   2       1025.60       1071.70        48.16 o
   3  -5   2       2045.85       1638.79       141.45 o
   4  -5   2       4078.15       3194.77       269.72 o
   5  -5   2        678.19        609.62        41.38 o
   6  -5   2        766.12        703.58        47.07 o
   7  -5   2         10.45         15.35        11.75 o
   8  -5   2        361.67        375.78        39.32 o
   9  -5   2         35.86         25.35         9.72 o
  10  -5   2        169.15        172.78        30.17 o
  11  -5   2        102.00        129.42        26.74 o
 -11  -4   2        170.37        218.86        40.55 o
 -10  -4   2        541.59        570.49        33.01 o
  -9  -4   2        312.28        302.88        22.11 o
  -8  -4   2        107.48        103.02        12.35 o
  -7  -4   2        747.26        811.75        32.96 o
  -6  -4   2        454.25        496.20        33.46 o
  -5  -4   2       2205.92       2540.40        63.22 o
  -4  -4   2       2481.08       2964.20        82.91 o
  -3  -4   2       6309.28       7599.52       323.55 o
  -2  -4   2        757.89        871.42        22.20 o
  -1  -4   2        206.46        239.57         7.71 o
   0  -4   2        918.25        668.08        23.94 o
   1  -4   2         20.90          6.50         3.63 o
   2  -4   2       2047.35       1885.53       191.23 o
   3  -4   2       5368.42       4715.11       513.12 o
   4  -4   2         30.31         47.32        11.36 o
   5  -4   2       4903.52       4559.67       170.88 o
   6  -4   2          0.97         20.07        11.24 o
   7  -4   2        166.15        146.91        23.04 o
   8  -4   2          7.94          4.43         8.88 o
   9  -4   2        525.56        505.31        49.97 o
  10  -4   2          3.80         -0.13        10.25 o
  11  -4   2        305.35        287.75        42.39 o
 -11  -3   2        403.40        394.64        37.91 o
 -10  -3   2          3.10         18.19        11.33 o
  -9  -3   2        262.38        274.19        20.32 o
  -8  -3   2        164.74        144.18        13.90 o
  -7  -3   2        336.92        335.29        21.70 o
  -6  -3   2        237.24        260.23        15.51 o
  -5  -3   2       2504.45       2753.48       142.11 o
  -4  -3   2       1015.72       1179.80        81.93 o
  -3  -3   2       8111.93       9883.42       273.92 o
  -2  -3   2       7768.19      10199.58       385.46 o
  -1  -3   2       6304.99       6365.28       301.31 o
   0  -3   2       1946.68       1522.16       197.18 o
   1  -3   2       5549.50       6056.22       196.45 o
   2  -3   2       6477.34       5366.60       123.45 o
   3  -3   2       2081.07       2249.68       164.20 o
   4  -3   2       1652.11       1749.21        51.86 o
   5  -3   2       1011.80        885.05        34.25 o
   6  -3   2       2159.17       2073.36        66.05 o
   7  -3   2        405.60        346.03        23.44 o
   8  -3   2        555.52        545.41        32.09 o
   9  -3   2         74.42         37.80        18.57 o
  10  -3   2        289.20        222.12        36.01 o
  11  -3   2         93.40         72.03        15.80 o
 -11  -2   2        117.96        131.41        16.39 o
 -10  -2   2        324.84        292.47        22.29 o
  -9  -2   2          3.26          0.10         5.76 o
  -8  -2   2        367.13        363.35        31.55 o
  -7  -2   2        100.70        108.15        11.03 o
  -6  -2   2       1845.02       1974.94        53.06 o
  -5  -2   2         22.18         22.71         6.04 o
  -4  -2   2       2901.29       3175.07       307.44 o
  -3  -2   2        112.83        198.08        10.17 o
  -2  -2   2      24502.12      28285.10       566.92 o
   0  -2   2        394.45        411.88        55.25 o
   1  -2   2      22336.51      20398.15       635.41 o
   2  -2   2       1184.49       1263.14        31.67 o
   3  -2   2         57.39         68.26         5.08 o
   4  -2   2       3823.81       4087.53       143.89 o
   5  -2   2        123.25        149.61        16.74 o
   6  -2   2        894.49        893.65        51.62 o
   7  -2   2        202.51        221.80        25.82 o
   8  -2   2        243.93        180.47        19.13 o
   9  -2   2        189.53        160.53        19.64 o
  10  -2   2        191.22        158.23        21.25 o
  11  -2   2        144.69        137.99        21.86 o
 -11  -1   2         25.53          8.39         7.73 o
 -10  -1   2        254.33        252.72        20.08 o
  -9  -1   2        189.65        168.89        15.80 o
  -8  -1   2        227.99        230.33        18.34 o
  -7  -1   2       3144.21       3197.97       157.87 o
  -6  -1   2          0.29          9.99         8.60 o
  -5  -1   2       2268.52       2329.00        68.78 o
  -4  -1   2          7.72          0.62         3.45 o
  -3  -1   2       1963.33       1949.66        43.73 o
  -2  -1   2       3138.89       2869.85       160.86 o
  -1  -1   2        564.35        436.95        19.68 o
   1  -1   2      11187.69      13418.93       419.71 o
   2  -1   2       2626.68       3240.50       109.85 o
   3  -1   2       3720.23       3941.00       191.94 o
   4  -1   2        768.37        862.03        31.91 o
   5  -1   2        487.46        522.32        45.71 o
   6  -1   2        119.75        121.62        12.63 o
   7  -1   2        865.51        942.07        42.13 o
   8  -1   2        207.17        194.46        19.69 o
   9  -1   2        389.12        335.66        26.63 o
  10  -1   2         60.57         54.41        13.94 o
  11  -1   2        150.32        142.00        19.81 o
 -11   0   2         13.48         -5.04         8.10 o
 -10   0   2         34.35         16.25         6.55 o
  -9   0   2         79.72         68.06         9.95 o
  -8   0   2       1202.43       1172.14        58.51 o
  -7   0   2       2930.97       2892.18       122.47 o
  -6   0   2       3154.67       3184.65       118.39 o
  -5   0   2        251.55        218.53        15.77 o
  -4   0   2       4795.88       5928.18       208.36 o
  -3   0   2        172.83        202.89        25.14 o
  -2   0   2       1839.79       2192.80       119.21 o
  -1   0   2        100.66        142.11        10.01 o
   1   0   2       2512.53       2602.84       192.07 o
   2   0   2       4067.58       4638.32       148.29 o
   3   0   2        211.70        201.17        12.30 o
   4   0   2        165.57        137.57        11.07 o
   5   0   2         79.87         85.96        12.22 o
   6   0   2        722.19        779.11        35.82 o
   7   0   2        366.42        358.86        27.21 o
   8   0   2       2056.00       2039.54        78.51 o
   9   0   2          0.52         32.96        11.87 o
  10   0   2        423.44        358.72        38.85 o
  11   0   2          1.99        -13.70        13.70 o
 -11   1   2          0.48         -9.21         9.21 o
 -10   1   2         99.33         98.54        16.46 o
  -9   1   2        147.47        124.98        16.46 o
  -8   1   2       1632.17       1765.18        99.57 o
  -7   1   2         21.65         21.46        11.92 o
  -6   1   2       2890.22       2779.03        89.08 o
  -5   1   2        203.05        173.35         9.14 o
  -4   1   2        724.19        714.60        71.36 o
  -3   1   2       4078.55       3950.23        67.62 o
  -2   1   2         44.40         22.30         2.34 o
  -1   1   2       2121.37       1937.07        33.75 o
   0   1   2       4310.30       4912.54       154.75 o
   1   1   2      60319.00      77314.22      2123.47 o
   2   1   2      15583.60      19179.78       300.82 o
   3   1   2       1991.71       2261.32        58.42 o
   4   1   2        211.15        237.54        12.45 o
   5   1   2       1496.17       1619.56        65.61 o
   6   1   2       1239.01       1357.38        41.51 o
   7   1   2        106.49        110.96         8.88 o
   8   1   2        364.38        358.33        22.26 o
   9   1   2        485.85        448.17        26.44 o
  10   1   2        147.35        143.16        22.23 o
  11   1   2        157.88        144.39        29.18 o
 -11   2   2        168.97        168.50        21.95 o
 -10   2   2         58.38         63.51        21.71 o
  -9   2   2        492.29        475.00        34.92 o
  -8   2   2         69.02         42.49        15.50 o
  -7   2   2       1237.87       1307.19        75.86 o
  -6   2   2         14.97         -1.30         9.05 o
  -5   2   2       3843.50       3651.53       269.98 o
  -4   2   2        391.93        542.42        48.49 o
  -3   2   2       7901.37       7549.49       111.83 o
  -2   2   2        683.47        638.73        18.11 o
  -1   2   2       2272.07       2312.73        84.57 o
   0   2   2       2744.67       3638.28        92.67 o
   1   2   2        129.76        115.06         5.37 o
   2   2   2        623.39        716.10        18.39 o
   3   2   2       1031.64       1089.38        37.16 o
   4   2   2       2603.15       2649.36        72.13 o
   5   2   2        729.03        776.85        22.31 o
   6   2   2       1318.64       1368.05        38.10 o
   7   2   2       1317.34       1271.98        34.71 o
   8   2   2        118.83        102.51        14.57 o
   9   2   2        192.70        197.73        21.94 o
  10   2   2         62.55         37.29         8.72 o
  11   2   2         25.80         28.80        16.85 o
 -11   3   2         31.62         35.44        19.24 o
 -10   3   2        945.19        882.46        70.78 o
  -9   3   2         51.74         46.65        20.18 o
  -8   3   2       1088.73       1131.06        74.50 o
  -7   3   2        404.97        373.72        36.92 o
  -6   3   2        333.00        410.49        36.43 o
  -5   3   2          2.04         -3.42         6.81 o
  -4   3   2       5779.44       6761.86       234.57 o
  -3   3   2         83.10        105.49         8.39 o
  -2   3   2       7544.41       7721.50       199.32 o
  -1   3   2        145.98        155.94         5.48 o
   0   3   2       2732.10       3286.81        93.72 o
   1   3   2       1876.69       2529.25        67.51 o
   3   3   2        311.76        402.60        19.13 o
   4   3   2       3470.61       4111.66       449.54 o
   5   3   2        249.24        333.84        13.99 o
   6   3   2       1981.41       1974.54       123.23 o
   7   3   2         13.76          7.67         5.29 o
   8   3   2        438.46        420.92        24.48 o
   9   3   2         12.93         -0.09         7.39 o
  10   3   2        196.40        205.31        19.53 o
  11   3   2         67.07         78.16        24.64 o
 -11   4   2         99.20        111.06        26.99 o
 -10   4   2        410.64        436.38        47.83 o
  -9   4   2        287.45        284.36        37.39 o
  -8   4   2        327.73        305.39        36.26 o
  -7   4   2        592.61        575.47        46.41 o
  -6   4   2         34.13         20.37         9.03 o
  -5   4   2       2217.37       2249.54        98.34 o
  -4   4   2       1767.51       1594.19        71.59 o
  -3   4   2       8472.54       8442.10       208.78 o
  -2   4   2       2213.12       2159.50        86.32 o
  -1   4   2       5347.91       6081.21       184.71 o
   0   4   2        281.39        310.50         9.05 o
   1   4   2       2352.91       2703.71       127.32 o
   2   4   2        499.39        732.93       103.66 o
   3   4   2        767.83        934.58        57.42 o
   4   4   2        619.28        617.97        28.67 o
   5   4   2       2825.00       3046.11       137.50 o
   6   4   2        378.26        382.08        18.49 o
   7   4   2        164.76        183.98        15.39 o
   8   4   2          8.60          2.98         5.67 o
   9   4   2         95.45         98.87        13.48 o
  10   4   2         40.41         22.04         8.03 o
 -11   5   2        276.91        252.47        37.99 o
 -10   5   2          2.48         13.22        14.22 o
  -9   5   2        806.70        826.56        63.79 o
  -8   5   2        298.25        305.02        35.05 o
  -7   5   2        139.81        177.46        25.18 o
  -6   5   2        659.67        645.02        45.46 o
  -5   5   2       1786.22       1752.73        81.66 o
  -4   5   2          0.86          3.31         6.22 o
  -3   5   2       7306.43       7375.18       182.18 o
  -2   5   2        126.17        118.13         8.28 o
  -1   5   2       3596.02       3646.68        77.22 o
   0   5   2       1979.46       2043.89        38.20 o
   1   5   2        217.16        243.86        10.83 o
   2   5   2       1892.12       2476.24       151.49 o
   3   5   2        189.56        207.67         9.09 o
   4   5   2        800.68        940.63        40.63 o
   5   5   2        952.25       1082.73        52.19 o
   6   5   2       1036.42       1099.04        52.93 o
   7   5   2         47.09         57.81         9.14 o
   8   5   2        417.03        423.57        25.69 o
   9   5   2          3.78          7.97         7.45 o
  10   5   2        268.27        247.09        39.40 o
 -11   6   2         46.02         38.93        18.07 o
 -10   6   2        251.56        255.12        34.77 o
  -9   6   2        105.03        111.09        23.84 o
  -8   6   2        868.80        882.58        61.42 o
  -7   6   2         69.22         54.81        14.39 o
  -6   6   2       1029.37        966.03        58.49 o
  -5   6   2        275.12        255.81        26.56 o
  -4   6   2       2017.64       1869.98        81.94 o
  -3   6   2        267.13        250.60        16.64 o
  -2   6   2       3610.21       3892.31        99.00 o
  -1   6   2        638.52        710.82        22.59 o
   0   6   2       1305.59       1411.65        34.50 o
   1   6   2       1378.64       1588.26        48.69 o
   2   6   2       3511.54       3990.65       255.13 o
   3   6   2       1120.61       1237.53        38.38 o
   4   6   2       1513.00       1687.99        69.56 o
   5   6   2          0.21          0.67         4.29 o
   6   6   2        852.49        962.22        53.38 o
   7   6   2        412.52        447.28        35.56 o
   8   6   2        238.79        279.93        21.55 o
   9   6   2        339.35        354.78        26.74 o
 -10   7   2          5.67         18.62        13.36 o
  -9   7   2         19.28          3.58        10.15 o
  -8   7   2        211.64        215.04        28.73 o
  -7   7   2       1178.72       1157.05        69.47 o
  -6   7   2        286.35        288.45        29.14 o
  -5   7   2       5342.46       5045.41       188.65 o
  -4   7   2        576.04        532.51        37.06 o
  -3   7   2        482.40        481.94        24.90 o
  -2   7   2         63.24         46.09         7.98 o
  -1   7   2        981.33       1020.20        24.35 o
   0   7   2         27.90         26.29         2.68 o
   1   7   2       3496.69       3410.90       272.65 o
   2   7   2         19.52         16.06         3.90 o
   3   7   2       2294.07       2594.96       104.95 o
   4   7   2        216.33        279.82        20.31 o
   5   7   2        510.05        574.51        36.43 o
   6   7   2          9.48         10.30         7.54 o
   7   7   2        342.49        385.99        31.18 o
   8   7   2         31.57         33.44        17.63 o
   9   7   2        523.14        401.66        49.89 o
 -10   8   2         99.11        119.70        25.46 o
  -9   8   2        106.16        136.62        24.74 o
  -8   8   2        123.18        137.34        24.12 o
  -7   8   2       1098.37       1116.11        68.59 o
  -6   8   2        369.27        438.85        37.99 o
  -5   8   2       2068.47       1842.60        88.07 o
  -4   8   2        196.60        164.34        19.55 o
  -3   8   2         38.77         27.62         6.90 o
  -2   8   2         88.27         98.58        11.26 o
  -1   8   2          0.54          4.96         3.16 o
   0   8   2       1378.39       1582.89        54.61 o
   1   8   2       1638.21       1795.43        65.54 o
   2   8   2       2819.26       3120.72       119.48 o
   3   8   2          0.72         13.63         4.97 o
   4   8   2        612.74        657.08        28.24 o
   5   8   2          0.15          3.84         5.81 o
   6   8   2        365.86        416.10        35.60 o
   7   8   2        118.49        156.22        20.92 o
   8   8   2        371.37        375.47        58.62 o
 -10   9   2         96.77        150.92        27.79 o
  -9   9   2        120.69        170.79        28.71 o
  -8   9   2        368.37        346.48        37.87 o
  -7   9   2          3.84         23.12        11.66 o
  -6   9   2       1571.51       1530.39        81.64 o
  -5   9   2        304.14        316.15        32.29 o
  -4   9   2         61.58         58.92        11.71 o
  -3   9   2        240.42        239.63        19.15 o
  -2   9   2        285.50        286.59        28.20 o
  -1   9   2        984.76        998.58        42.62 o
   0   9   2       1251.98       1353.16        51.19 o
   1   9   2        180.06        205.28        17.25 o
   2   9   2       2439.21       2643.95        83.39 o
   3   9   2       1673.92       1823.82        53.92 o
   4   9   2         14.65         11.33         8.69 o
   5   9   2        751.70        860.25        36.14 o
   6   9   2         27.55         65.68        14.24 o
   7   9   2        315.65        308.67        29.23 o
   8   9   2        350.44        382.15        48.61 o
  -9  10   2        562.60        595.56        54.41 o
  -8  10   2          7.74         82.69        23.51 o
  -7  10   2        718.76        666.33        53.27 o
  -6  10   2        268.41        288.79        32.07 o
  -5  10   2        872.15        879.85        56.70 o
  -4  10   2        126.82        116.70        19.16 o
  -3  10   2        616.30        593.85        33.33 o
  -2  10   2        662.06        656.93        56.91 o
  -1  10   2       1393.20       1459.47       133.22 o
   0  10   2         96.67        103.13        13.33 o
   1  10   2        904.06        978.74        85.88 o
   2  10   2        295.83        320.88        19.65 o
   3  10   2        709.81        771.26        32.76 o
   4  10   2        106.53        134.42        13.22 o
   5  10   2        765.26        811.05        45.80 o
   6  10   2        246.90        275.84        27.26 o
   7  10   2        245.44        269.60        40.62 o
  -9  11   2        192.44        295.46        39.01 o
  -8  11   2        310.80        306.06        36.91 o
  -7  11   2          9.56         13.49         9.74 o
  -6  11   2        118.75        148.36        23.91 o
  -5  11   2        189.85        194.68        27.08 o
  -4  11   2        703.28        645.00        48.57 o
  -3  11   2        449.36        417.95        38.13 o
  -2  11   2       4198.15       4186.68       257.41 o
  -1  11   2        670.51        714.07        48.93 o
   0  11   2        285.71        305.82        50.66 o
   1  11   2          0.05         -7.12         7.12 o
   2  11   2         36.28         33.84         7.56 o
   3  11   2         50.22         60.03         9.38 o
   4  11   2        639.37        632.93        31.20 o
   5  11   2          4.22         37.41        12.05 o
   6  11   2        795.71        858.85        72.99 o
  -8  12   2        125.92        148.68        26.18 o
  -7  12   2         13.53          2.98        10.60 o
  -6  12   2          0.62         -6.03        10.51 o
  -5  12   2        225.43        232.26        30.58 o
  -4  12   2        144.15        116.54        21.38 o
  -3  12   2        564.85        553.34        45.80 o
  -2  12   2       1191.37       1171.05        71.63 o
  -1  12   2       1629.16       1634.51       100.31 o
   0  12   2        130.30        120.66        15.06 o
   1  12   2        222.08        217.80        20.89 o
   2  12   2         56.41         47.77         8.55 o
   3  12   2        531.53        494.06        27.75 o
   4  12   2        363.36        380.51        24.64 o
   5  12   2        572.00        608.02        60.22 o
   6  12   2         94.05        122.30        31.27 o
  -8  13   2          9.74          6.31         9.04 o
  -7  13   2        254.19        289.36        36.89 o
  -6  13   2        143.93        162.15        27.52 o
  -5  13   2         14.75         14.11        10.16 o
  -4  13   2         67.87         59.35        17.40 o
  -3  13   2        621.61        645.83        53.36 o
  -2  13   2         36.73         48.51        15.59 o
  -1  13   2        508.62        493.42        44.05 o
   0  13   2        427.85        419.52        30.57 o
   1  13   2        382.16        319.01        21.67 o
   2  13   2        485.09        437.08        26.24 o
   3  13   2        365.82        367.03        32.92 o
   4  13   2         57.12         71.28        21.54 o
   5  13   2        323.02        313.38        43.87 o
  -7  14   2          0.19         21.32        18.30 o
  -6  14   2        719.67        808.40        65.96 o
  -5  14   2          4.15         10.07        12.88 o
  -4  14   2        421.71        432.74        44.75 o
  -3  14   2         23.14         20.28         9.90 o
  -2  14   2        207.13        192.66        27.68 o
  -1  14   2        166.37        141.23        23.98 o
   0  14   2        196.08        206.18        29.35 o
   1  14   2        397.60        318.84        26.91 o
   2  14   2        591.91        585.47        38.53 o
   3  14   2         74.22         87.71        23.49 o
   4  14   2        169.46        179.66        32.44 o
  -6  15   2        142.93        188.10        33.67 o
  -5  15   2        558.49        574.55        55.16 o
  -4  15   2        166.34        175.86        30.07 o
  -3  15   2        108.92         98.31        21.28 o
  -2  15   2          2.33         -0.76         8.27 o
  -1  15   2        455.50        432.35        44.66 o
   0  15   2          0.56         -8.80         8.80 o
   1  15   2        869.87        843.64        48.93 o
   2  15   2         11.83         57.30        21.36 o
   3  15   2        649.15        631.36        61.78 o
  -4  16   2        118.34        133.39        26.88 o
  -3  16   2         99.47        127.94        25.78 o
  -2  16   2        124.04         83.24        20.33 o
  -1  16   2         83.11         43.23        13.14 o
   0  16   2        224.39        173.13        28.65 o
   1  16   2        277.12        225.60        35.09 o
   2  16   2        218.72        191.97        34.37 o
  -1 -17   3          0.95         17.35        15.74 o
   0 -17   3        495.89        466.61        51.12 o
   1 -17   3         92.77         61.00        19.50 o
   2 -17   3        245.40        201.27        32.82 o
  -3 -16   3         49.66         29.10        14.63 o
  -2 -16   3        142.23        114.23        25.44 o
  -1 -16   3        251.18        245.69        36.96 o
   0 -16   3         13.78         46.02        18.20 o
   1 -16   3        707.80        694.63        60.17 o
   2 -16   3         19.96         29.79        14.61 o
   3 -16   3        231.61        200.53        31.36 o
   4 -16   3        306.71        292.36        40.53 o
   5 -16   3        118.02        127.70        26.86 o
  -5 -15   3         90.24         89.96        22.34 o
  -4 -15   3         69.01         47.67        12.25 o
  -3 -15   3         12.32         -7.87         7.87 o
  -2 -15   3        360.46        338.90        29.10 o
  -1 -15   3        177.88        138.88        26.15 o
   0 -15   3        384.87        392.56        30.06 o
   1 -15   3        515.07        560.80        50.32 o
   2 -15   3        494.07        528.92        49.69 o
   3 -15   3          4.35         40.52        15.71 o
   4 -15   3         70.95        116.52        24.85 o
   5 -15   3         80.82        105.99        23.88 o
   6 -15   3        227.22        264.14        37.68 o
  -6 -14   3        172.88        176.64        27.15 o
  -5 -14   3          0.56          6.81        14.44 o
  -4 -14   3         53.74         74.31        15.22 o
  -3 -14   3        265.40        299.08        26.90 o
  -2 -14   3        189.88        189.39        19.79 o
  -1 -14   3        147.11        137.84        16.34 o
   0 -14   3       1228.07       1092.58        71.71 o
   1 -14   3         87.52        152.31        26.94 o
   2 -14   3       1217.83       1162.38        74.70 o
   3 -14   3        332.66        364.39        39.22 o
   4 -14   3         54.05         67.12        18.88 o
   5 -14   3        327.37        350.26        40.28 o
   6 -14   3         76.02         75.06        20.33 o
   7 -14   3         15.44         32.90        15.88 o
  -7 -13   3        231.57        253.17        42.65 o
  -6 -13   3        132.69        124.73        19.65 o
  -5 -13   3        235.71        214.29        24.54 o
  -4 -13   3         23.38         47.08        14.06 o
  -3 -13   3       1223.03       1335.14        59.68 o
  -2 -13   3         12.77         18.46         7.19 o
  -1 -13   3        252.48        240.44        20.35 o
   0 -13   3         83.62        114.01        14.03 o
   1 -13   3        524.80        550.32        29.93 o
   2 -13   3         75.39         62.21        14.99 o
   3 -13   3       1215.63       1200.44        74.77 o
   4 -13   3        224.91        266.75        34.57 o
   5 -13   3        393.14        381.74        40.09 o
   6 -13   3        202.96        189.61        30.15 o
   7 -13   3        223.77        208.22        31.18 o
   8 -13   3          0.05         16.42        12.34 o
  -7 -12   3        172.70        181.98        27.91 o
  -6 -12   3          0.48         -2.71        18.09 o
  -5 -12   3        114.36         93.17        16.66 o
  -4 -12   3        935.03       1043.11        52.60 o
  -3 -12   3        558.20        631.41        56.69 o
  -2 -12   3        877.05        853.20       102.67 o
  -1 -12   3        121.34        145.80        32.47 o
   0 -12   3        215.49        229.79        35.09 o
   1 -12   3         43.38         37.22        11.38 o
   2 -12   3        328.79        348.17        36.57 o
   3 -12   3         43.54         60.30        18.99 o
   4 -12   3       2112.81       2171.62       107.54 o
   5 -12   3          0.40         44.75        18.94 o
   6 -12   3       1065.35       1045.83        70.10 o
   7 -12   3         20.17         23.24         9.52 o
   8 -12   3         93.41        117.33        22.80 o
  -8 -11   3        110.18        116.24        29.26 o
  -7 -11   3          8.62         16.95         9.87 o
  -6 -11   3          2.79         -9.20         9.20 o
  -5 -11   3        584.58        547.21        36.59 o
  -4 -11   3       1942.78       2017.71        76.48 o
  -3 -11   3        635.75        713.43        72.87 o
  -2 -11   3       1703.50       1819.56       167.89 o
  -1 -11   3        203.20        239.05        19.36 o
   0 -11   3        524.87        552.75        28.55 o
   1 -11   3         55.47         54.77        11.36 o
   2 -11   3        249.84        209.37        24.93 o
   3 -11   3        784.80        749.47        51.70 o
   4 -11   3        780.07        854.09        57.41 o
   5 -11   3        815.55        839.06        58.21 o
   6 -11   3        317.14        360.43        36.50 o
   7 -11   3        143.64        111.71        21.02 o
   8 -11   3         10.12         13.84        10.32 o
   9 -11   3         14.01         19.78        14.31 o
  -9 -10   3        179.14        156.71        34.85 o
  -8 -10   3         16.36         24.83        11.40 o
  -7 -10   3        238.21        234.60        25.92 o
  -6 -10   3        275.92        303.19        27.67 o
  -5 -10   3        576.67        590.11        37.17 o
  -4 -10   3        104.85         97.14        20.92 o
  -3 -10   3       1223.85       1382.60        66.77 o
  -2 -10   3        225.84        233.05        19.21 o
  -1 -10   3        811.32        883.28        54.06 o
   0 -10   3       1054.61       1117.30        42.05 o
   1 -10   3        992.90        964.09        36.93 o
   2 -10   3        284.63        253.01        26.56 o
   3 -10   3        637.25        587.68        43.50 o
   4 -10   3        394.20        388.13        35.19 o
   5 -10   3        988.94       1010.10        61.21 o
   6 -10   3         94.90        103.69        19.03 o
   7 -10   3         54.46         50.92        13.08 o
   8 -10   3        460.06        537.59        48.88 o
   9 -10   3         21.63         22.31        13.41 o
  -9  -9   3        152.08        164.29        35.02 o
  -8  -9   3        535.34        557.14        41.96 o
  -7  -9   3          2.77         25.76        12.76 o
  -6  -9   3        708.38        734.90        43.04 o
  -5  -9   3          0.73         13.58         7.80 o
  -4  -9   3        488.53        577.55        33.62 o
  -3  -9   3        316.55        345.98        24.28 o
  -2  -9   3         74.04         73.76        10.13 o
  -1  -9   3        205.73        245.05        24.35 o
   0  -9   3       4287.62       3635.55       225.67 o
   1  -9   3        353.60        294.87        41.31 o
   2  -9   3       2627.50       2487.06       106.14 o
   3  -9   3        472.62        459.43        35.71 o
   4  -9   3        648.53        630.59        42.50 o
   5  -9   3          4.45          1.51         7.55 o
   6  -9   3       1220.30       1250.29        71.04 o
   7  -9   3        231.20        260.87        31.15 o
   8  -9   3        400.81        507.51        46.51 o
   9  -9   3        228.69        254.56        34.03 o
  10  -9   3        233.66        298.60        39.18 o
  -9  -8   3         70.05         55.42        30.49 o
  -8  -8   3        304.45        294.99        37.86 o
  -7  -8   3       1060.65       1172.65        85.29 o
  -6  -8   3        686.08        799.09        44.11 o
  -5  -8   3       1188.80       1358.60        56.85 o
  -4  -8   3       1847.98       2057.78        71.70 o
  -3  -8   3          4.88          6.38         4.79 o
  -2  -8   3        188.90        199.74        15.83 o
  -1  -8   3       4578.87       4737.65       255.16 o
   0  -8   3       1384.49       1369.34        39.62 o
   1  -8   3       4218.13       3959.47       151.19 o
   2  -8   3        777.15        809.93        47.20 o
   3  -8   3       4360.66       3655.42       139.81 o
   4  -8   3        771.61        568.10        55.61 o
   5  -8   3        219.89        171.12        21.66 o
   6  -8   3        126.49        101.45        17.37 o
   7  -8   3       1492.53       1350.94        76.41 o
   8  -8   3         77.88         83.15        19.34 o
   9  -8   3        517.36        471.51        46.37 o
  10  -8   3         16.42         38.73        18.46 o
 -10  -7   3         30.74         24.46        14.93 o
  -9  -7   3         38.28         26.31        11.26 o
  -8  -7   3          4.40          7.93         7.80 o
  -7  -7   3       1211.92       1412.12        63.50 o
  -6  -7   3          0.32          4.41         6.40 o
  -5  -7   3       1222.46       1347.28        54.95 o
  -4  -7   3         76.35        126.23        15.24 o
  -3  -7   3         91.01         87.09        13.35 o
  -2  -7   3        715.45        813.16        33.25 o
  -1  -7   3        917.81        952.91        34.86 o
   0  -7   3       4591.11       4831.43       219.20 o
   1  -7   3       3432.48       2830.06       110.19 o
   2  -7   3       3734.88       3656.84       136.18 o
   3  -7   3       1503.96       1243.99       113.68 o
   4  -7   3       2387.45       1902.54       171.34 o
   5  -7   3        494.25        479.65        35.61 o
   6  -7   3        277.99        317.84        31.79 o
   7  -7   3        404.10        338.84        34.95 o
   8  -7   3        586.94        603.33        49.56 o
   9  -7   3        377.86        438.01        45.15 o
  10  -7   3         44.11         30.27        11.65 o
 -10  -6   3        340.01        347.56        33.75 o
  -9  -6   3          4.39         -2.10         9.93 o
  -8  -6   3        448.04        483.53        32.29 o
  -7  -6   3        139.40        157.04        29.46 o
  -6  -6   3        777.60        890.58        44.64 o
  -5  -6   3        151.30        177.00        17.43 o
  -4  -6   3        393.54        496.69        27.05 o
  -3  -6   3        881.21        915.35        83.69 o
  -2  -6   3        688.91        651.78        71.90 o
  -1  -6   3          8.81         16.80         2.19 o
   0  -6   3       1540.48       1416.26       139.15 o
   1  -6   3         92.26        118.06        14.71 o
   2  -6   3       3866.64       3348.19       122.82 o
   3  -6   3       2224.95       1935.42       239.32 o
   4  -6   3       1382.25       1303.34       122.50 o
   5  -6   3       3735.44       3318.54       132.46 o
   6  -6   3        873.14        882.97        55.36 o
   7  -6   3        328.18        306.68        32.99 o
   8  -6   3        543.27        604.66        50.31 o
   9  -6   3          4.92         19.81        15.77 o
  10  -6   3        109.44        151.71        28.13 o
 -10  -5   3         11.06         50.72        12.24 o
  -9  -5   3       1227.63       1224.70        47.91 o
  -8  -5   3        123.70        136.86        14.61 o
  -7  -5   3        256.91        249.29        17.75 o
  -6  -5   3        818.52        858.06        33.41 o
  -5  -5   3        912.55       1153.74        37.16 o
  -4  -5   3         60.64         82.07        10.61 o
  -3  -5   3       1712.58       1586.31        38.21 o
  -2  -5   3        108.31        131.82         7.26 o
  -1  -5   3      10230.98      11258.00       536.45 o
   0  -5   3         76.32         48.04         5.20 o
   1  -5   3       2638.84       2316.19        87.68 o
   2  -5   3        928.69        829.78        96.09 o
   3  -5   3       6153.76       5411.08       560.48 o
   4  -5   3         28.84         35.52         6.27 o
   5  -5   3       1108.41       1034.44        56.93 o
   6  -5   3        551.50        476.15        38.14 o
   7  -5   3       1013.13        957.70        61.67 o
   8  -5   3         51.69         76.57        18.19 o
   9  -5   3          8.66          4.53         9.77 o
  10  -5   3         25.92         30.74        14.07 o
  11  -5   3        200.53        222.00        35.49 o
 -11  -4   3        325.00        373.51        37.65 o
 -10  -4   3        256.56        267.55        39.26 o
  -9  -4   3        216.63        205.97        18.09 o
  -8  -4   3        427.49        477.95        26.46 o
  -7  -4   3        218.96        212.29        15.75 o
  -6  -4   3         57.18         67.74         8.40 o
  -5  -4   3        201.02        217.68        14.02 o
  -4  -4   3       1489.11       1754.69        55.09 o
  -3  -4   3       9990.24      11203.63       235.86 o
  -2  -4   3       9131.62       9847.93       203.66 o
  -1  -4   3       5810.75       6025.36       107.69 o
   0  -4   3       4794.94       3986.53       658.67 o
   1  -4   3        155.58        173.44        13.41 o
   2  -4   3       3575.36       3016.49       516.33 o
   3  -4   3         20.88         24.20         3.62 o
   4  -4   3       2976.41       2644.65       347.25 o
   5  -4   3        143.35        134.73        11.50 o
   6  -4   3       2417.38       2196.48       104.17 o
   7  -4   3         45.35          5.61         7.62 o
   8  -4   3          1.28        -14.51        15.91 o
   9  -4   3          8.69         14.49        10.67 o
  10  -4   3        118.15        105.07        24.92 o
  11  -4   3          9.27         -8.55        12.23 o
 -11  -3   3          3.43          1.54         6.46 o
 -10  -3   3        908.58        896.04        45.49 o
  -9  -3   3          3.82         23.41         8.37 o
  -8  -3   3         80.35         80.36        10.21 o
  -7  -3   3         17.02         18.47         5.28 o
  -6  -3   3         78.38         85.28        12.83 o
  -5  -3   3        150.10        140.77        10.68 o
  -4  -3   3       4067.34       4226.99       109.74 o
  -3  -3   3        411.30        398.37        16.98 o
  -2  -3   3       9120.57       9468.36       228.18 o
  -1  -3   3       5365.72       4744.43        67.15 o
   0  -3   3       1870.44       1891.08        37.31 o
   1  -3   3       8121.79       7547.14       242.27 o
   2  -3   3        766.92        835.91        23.81 o
   3  -3   3       3336.45       3414.89       113.35 o
   4  -3   3       5140.05       5355.36       131.33 o
   5  -3   3       3436.60       3326.53        95.16 o
   6  -3   3       1133.82       1093.90        42.55 o
   7  -3   3        476.12        471.88        27.64 o
   8  -3   3         44.67         32.02         7.03 o
   9  -3   3        276.97        216.83        21.66 o
  10  -3   3          0.93        -14.67        15.14 o
  11  -3   3        188.88        207.91        35.43 o
 -11  -2   3        152.76        143.63        24.17 o
 -10  -2   3        205.57        188.30        18.14 o
  -9  -2   3        356.48        378.69        23.33 o
  -8  -2   3          0.71         -4.33         4.33 o
  -7  -2   3        253.74        269.61        23.43 o
  -6  -2   3        415.43        348.29        18.08 o
  -5  -2   3       3975.71       3831.53       348.88 o
  -4  -2   3         25.06         23.53         4.16 o
  -3  -2   3       8300.32       8426.85       440.26 o
  -2  -2   3        214.98        160.82         5.22 o
  -1  -2   3      12167.60      14770.40       464.72 o
   0  -2   3         18.17          6.84         3.28 o
   1  -2   3       9957.45       9756.75       307.83 o
   2  -2   3        311.82        299.40        11.89 o
   3  -2   3       4314.84       4617.72       112.39 o
   4  -2   3          4.70          4.84         4.03 o
   5  -2   3       1867.58       1970.01        82.79 o
   6  -2   3          7.62         -0.46         6.29 o
   7  -2   3        606.39        572.10        42.50 o
   8  -2   3        930.19        830.99        73.28 o
   9  -2   3          9.26          3.81         6.72 o
  10  -2   3        222.75        187.20        18.29 o
  11  -2   3        314.11        273.67        41.70 o
 -11  -1   3         29.34          9.78         9.40 o
 -10  -1   3         78.39         69.94        13.14 o
  -9  -1   3        171.50        154.62        14.65 o
  -8  -1   3        213.22        199.58        15.40 o
  -7  -1   3       1295.68       1312.51        44.59 o
  -6  -1   3       5061.73       5147.94       258.25 o
  -5  -1   3         46.66         43.05         6.96 o
  -4  -1   3        504.22        444.36        22.65 o
  -3  -1   3       1164.66       1258.97        31.11 o
  -2  -1   3         36.22         47.94         3.52 o
  -1  -1   3         10.20          2.76         1.24 o
   0  -1   3       1673.80       1375.36        40.73 o
   1  -1   3       1363.27       1455.00        50.74 o
   2  -1   3      13194.25      14476.62       323.48 o
   3  -1   3        144.10        189.61        11.44 o
   4  -1   3       2691.87       3088.85        82.80 o
   5  -1   3          2.68          2.74         3.68 o
   6  -1   3         38.69         52.23        18.64 o
   7  -1   3         36.68         42.03         8.18 o
   8  -1   3        563.74        520.37        44.23 o
   9  -1   3        449.16        395.03        29.63 o
  10  -1   3        382.12        338.50        25.31 o
  11  -1   3          1.75         12.27        28.64 o
 -11   0   3         50.55         49.11        11.88 o
 -10   0   3         44.48         36.45         7.06 o
  -9   0   3         37.81         36.43         8.49 o
  -8   0   3        158.59        190.67        19.27 o
  -7   0   3        722.03        683.77        35.49 o
  -6   0   3       3715.65       3646.05       103.90 o
  -5   0   3       1546.31       1558.72        75.36 o
  -4   0   3        448.45        432.33        22.18 o
  -3   0   3        356.36        338.97        11.42 o
  -2   0   3          3.40          8.54         2.30 o
  -1   0   3       5540.46       5156.61       199.60 o
   0   0   3      10792.30      10522.93       230.28 o
   1   0   3      27344.65      30946.72       674.92 o
   2   0   3         65.52         44.92         5.28 o
   3   0   3       7346.37       8621.66       230.55 o
   4   0   3        242.70        287.85        16.96 o
   5   0   3        264.79        270.48        17.83 o
   6   0   3        283.17        294.77        20.55 o
   7   0   3        301.90        301.93        18.46 o
   8   0   3         91.78         87.17         9.22 o
   9   0   3       1237.67       1177.01        54.50 o
  10   0   3         25.68         24.83         9.29 o
  11   0   3         28.82          3.17        12.61 o
 -11   1   3        157.54        141.11        28.64 o
 -10   1   3         59.74         47.22        11.23 o
  -9   1   3        195.68        176.75        19.33 o
  -8   1   3        840.73        960.06        69.84 o
  -7   1   3       3411.00       3308.10       144.58 o
  -6   1   3         58.68         59.42        14.28 o
  -5   1   3       3759.73       3903.91       151.84 o
  -4   1   3          4.47         -0.38         9.89 o
  -3   1   3        747.31        672.15        19.64 o
  -2   1   3       1395.30       1258.95        29.63 o
  -1   1   3      16260.69      18148.30       594.61 o
   0   1   3       5117.26       5907.33       107.94 o
   1   1   3      13952.88      15672.63       453.43 o
   2   1   3       6714.46       7990.76       128.84 o
   3   1   3       4579.15       5567.62       109.00 o
   4   1   3       2370.26       2718.33        74.03 o
   5   1   3          8.72          9.48         3.10 o
   6   1   3        253.38        287.85        13.66 o
   7   1   3        383.45        354.41        18.83 o
   8   1   3        844.64        808.69        34.74 o
   9   1   3        340.87        374.35        24.10 o
  10   1   3        112.90        100.63        16.48 o
  11   1   3         22.15          8.79        12.46 o
 -11   2   3         50.76         36.19        25.90 o
 -10   2   3        900.00        844.01        69.96 o
  -9   2   3          0.96         -1.45        12.44 o
  -8   2   3       1032.37       1039.92        71.16 o
  -7   2   3       1280.58       1423.57        80.68 o
  -6   2   3       1695.73       1710.76        86.86 o
  -5   2   3        702.31        728.06        37.27 o
  -4   2   3       1736.30       1731.19        42.32 o
  -3   2   3         26.41         34.88         3.22 o
  -2   2   3       1063.59       1133.39        28.17 o
  -1   2   3        515.41        623.26        11.47 o
   0   2   3        413.77        349.97        13.93 o
   1   2   3       1575.54       1973.05        40.51 o
   2   2   3        347.61        443.15        14.97 o
   3   2   3        995.45       1084.94        52.65 o
   4   2   3       4656.52       5502.71       236.64 o
   5   2   3       1581.54       1709.96        39.01 o
   6   2   3       1781.84       1834.69        63.16 o
   7   2   3        317.63        329.70        15.90 o
   8   2   3        713.52        792.30        41.03 o
   9   2   3          3.75          9.91        10.92 o
  10   2   3         83.08         95.24        12.47 o
 -11   3   3        117.76        103.44        25.52 o
 -10   3   3        149.18        127.43        27.30 o
  -9   3   3        981.81        919.74        71.15 o
  -8   3   3        147.08        138.23        26.11 o
  -7   3   3        199.89        233.30        29.31 o
  -6   3   3        490.27        489.86        34.11 o
  -5   3   3         86.94         51.19        11.33 o
  -4   3   3        834.93        837.09        27.98 o
  -3   3   3      13012.26      14922.17       327.40 o
  -2   3   3       3066.05       3114.46        65.13 o
  -1   3   3       7210.17       7171.90       176.98 o
   0   3   3        439.00        640.29        15.70 o
   1   3   3       1151.99       1447.95        33.62 o
   2   3   3         75.41        110.12         5.52 o
   3   3   3          2.74          6.55         3.70 o
   4   3   3         14.83         11.14         4.56 o
   5   3   3       3342.89       3593.24       151.27 o
   6   3   3        261.64        270.24        13.66 o
   7   3   3       1453.94       1509.44        48.90 o
   8   3   3          0.10         -3.18         8.37 o
   9   3   3         61.07         54.28        10.77 o
  10   3   3         11.21         -3.50         8.01 o
 -11   4   3        181.89        147.51        32.78 o
 -10   4   3        147.49        154.20        29.19 o
  -9   4   3        917.01        929.79        69.34 o
  -8   4   3       1069.40        998.75        68.70 o
  -7   4   3        437.36        368.61        36.85 o
  -6   4   3          1.25         -2.90         8.61 o
  -5   4   3         52.58         53.36        12.63 o
  -4   4   3       1125.09       1063.64        41.13 o
  -3   4   3       2616.47       2715.18       101.16 o
  -2   4   3       6635.49       6477.31       159.53 o
  -1   4   3       6035.14       7496.33       178.49 o
   0   4   3       5567.06       6650.78       162.25 o
   1   4   3        211.27        315.78        18.23 o
   2   4   3       1873.40       2713.15       109.15 o
   3   4   3       2646.51       3050.45       161.04 o
   4   4   3       1780.91       2010.31       101.37 o
   5   4   3        271.11        265.66        13.51 o
   6   4   3       1358.63       1472.99        75.23 o
   7   4   3        170.82        163.82        14.60 o
   8   4   3         47.44         32.09        13.21 o
   9   4   3          5.13          6.25         5.81 o
  10   4   3         18.32         -8.28        10.32 o
 -11   5   3         15.31         18.66        12.99 o
 -10   5   3        739.10        789.44        64.85 o
  -9   5   3        159.08        185.01        29.73 o
  -8   5   3        820.15        799.66        59.26 o
  -7   5   3        136.86         97.29        17.38 o
  -6   5   3         26.33         33.45        10.89 o
  -5   5   3        983.60        974.34        55.17 o
  -4   5   3       2659.55       2559.13        61.36 o
  -3   5   3        131.11        129.68         9.46 o
  -2   5   3       2834.63       2785.48       141.19 o
  -1   5   3       1430.42       1529.71        31.82 o
   0   5   3        776.29        843.85        19.70 o
   1   5   3       1527.90       1872.97        93.72 o
   2   5   3        370.86        403.92        34.82 o
   3   5   3       2651.54       2996.42        86.51 o
   4   5   3       2673.67       2908.05        92.62 o
   5   5   3        175.52        209.02        11.86 o
   6   5   3        762.22        762.54        51.91 o
   7   5   3        163.38        175.02        15.43 o
   8   5   3          8.36          7.11         6.45 o
   9   5   3        164.51        146.79        16.46 o
 -11   6   3        271.14        324.77        42.56 o
 -10   6   3        225.03        300.23        38.51 o
  -9   6   3        283.38        303.60        36.36 o
  -8   6   3        198.37        243.10        31.08 o
  -7   6   3        813.74        918.85        60.28 o
  -6   6   3          4.88          3.98         9.13 o
  -5   6   3       2323.98       2305.76       100.40 o
  -4   6   3        109.13        127.84        12.66 o
  -3   6   3       1258.56       1266.07        51.74 o
  -2   6   3        247.07        247.72        13.85 o
  -1   6   3       1732.56       1949.80        66.07 o
   0   6   3       1869.51       2353.27        44.52 o
   1   6   3       4796.51       5235.04       174.26 o
   2   6   3        628.82        714.14        51.52 o
   3   6   3       1702.94       1842.63        94.26 o
   4   6   3         74.86         98.39         9.63 o
   5   6   3        931.43       1043.19        66.69 o
   6   6   3         17.01         11.95        14.13 o
   7   6   3        157.55        168.54        20.27 o
   8   6   3        170.27        164.30        16.50 o
   9   6   3        280.86        288.56        41.58 o
 -10   7   3         16.94         18.83        12.41 o
  -9   7   3         90.30         82.12        19.05 o
  -8   7   3        214.75        238.88        30.30 o
  -7   7   3        456.54        447.82        40.65 o
  -6   7   3        796.03        785.59        51.86 o
  -5   7   3        374.23        319.90        30.74 o
  -4   7   3       3806.68       3785.39       114.58 o
  -3   7   3         62.52         56.07         9.55 o
  -2   7   3        379.20        412.86        20.30 o
  -1   7   3        488.32        455.29        26.47 o
   0   7   3       3420.41       3735.04       132.43 o
   1   7   3        675.74        675.91        41.18 o
   2   7   3       5311.72       5938.06       352.75 o
   3   7   3        398.94        436.50        18.36 o
   4   7   3        990.87       1076.53        42.59 o
   5   7   3         89.38        105.79        11.04 o
   6   7   3        207.21        237.65        22.57 o
   7   7   3          0.11         -1.72        12.59 o
   8   7   3        225.69        240.56        25.63 o
 -10   8   3         10.62          2.74         9.35 o
  -9   8   3         54.21         57.65        17.26 o
  -8   8   3        214.13        197.78        27.29 o
  -7   8   3        109.40        120.64        21.56 o
  -6   8   3       1821.18       1714.68        87.15 o
  -5   8   3        354.26        355.49        32.15 o
  -4   8   3        879.22        848.78        38.50 o
  -3   8   3         41.88         51.30        14.31 o
  -2   8   3          4.05          2.84         2.87 o
  -1   8   3        310.14        295.69        21.38 o
   0   8   3        448.28        455.76        20.13 o
   1   8   3       1489.28       1400.89       106.73 o
   2   8   3       2184.33       2261.56       188.78 o
   3   8   3       1550.98       1779.39        51.69 o
   4   8   3        481.03        506.96        24.61 o
   5   8   3        141.38        181.79        25.61 o
   6   8   3          5.95          1.93        12.24 o
   7   8   3        201.69        193.24        22.13 o
   8   8   3        102.37         91.62        25.66 o
 -10   9   3         23.57          9.55         9.07 o
  -9   9   3        338.08        409.08        43.46 o
  -8   9   3         96.08        121.42        23.19 o
  -7   9   3        505.28        474.39        42.82 o
  -6   9   3         31.78         48.30        14.72 o
  -5   9   3       1472.01       1430.38        75.39 o
  -4   9   3        377.41        339.81        23.59 o
  -3   9   3         15.17         17.74         5.40 o
  -2   9   3       1042.09       1035.58        93.82 o
  -1   9   3        771.34        778.07        37.04 o
   0   9   3        323.01        331.17        22.33 o
   1   9   3       2553.46       2698.20        84.02 o
   2   9   3         68.20        101.70        12.92 o
   3   9   3        586.12        650.40        30.88 o
   4   9   3        150.63        163.50        14.44 o
   5   9   3         34.14         41.61         9.19 o
   6   9   3        657.59        717.46        56.50 o
   7   9   3         60.33         64.80        20.66 o
  -9  10   3          1.26         32.53        17.73 o
  -8  10   3        994.41       1060.53        72.18 o
  -7  10   3         28.49         30.20        12.90 o
  -6  10   3        232.12        242.80        29.14 o
  -5  10   3         37.40         33.11        10.49 o
  -4  10   3       2230.12       2041.96        97.96 o
  -3  10   3        109.65        105.33        13.72 o
  -2  10   3       1409.60       1372.54        96.52 o
  -1  10   3        513.42        538.13        37.47 o
   0  10   3       1479.77       1614.66        60.52 o
   1  10   3        166.08        140.88        14.96 o
   2  10   3        329.28        339.48        24.60 o
   3  10   3         36.89         41.58         7.83 o
   4  10   3        287.77        306.17        20.37 o
   5  10   3         47.29         65.90        13.17 o
   6  10   3        490.58        469.00        52.04 o
   7  10   3        122.17        142.20        32.51 o
  -9  11   3        377.95        456.18        48.73 o
  -8  11   3        271.39        312.17        37.71 o
  -7  11   3        226.62        229.96        31.03 o
  -6  11   3         11.49          3.01         6.80 o
  -5  11   3         28.33         23.77         9.15 o
  -4  11   3        360.11        371.17        35.59 o
  -3  11   3        721.43        731.08        46.14 o
  -2  11   3        841.43        904.58        58.56 o
  -1  11   3       1524.37       1495.96       116.20 o
   0  11   3        104.67         89.03        12.68 o
   1  11   3        374.89        354.42        25.73 o
   2  11   3         20.60         10.58         4.75 o
   3  11   3         62.57         65.60         9.47 o
   4  11   3          0.60          0.64         5.17 o
   5  11   3        919.10       1069.59        81.32 o
   6  11   3         14.29         37.64        19.30 o
  -8  12   3          9.76         16.56        14.24 o
  -7  12   3         20.71         19.82         8.91 o
  -6  12   3        367.47        294.83        35.57 o
  -5  12   3          3.69         -7.67         8.47 o
  -4  12   3        362.55        371.18        38.02 o
  -3  12   3        334.84        314.23        33.90 o
  -2  12   3       1145.97       1186.74        54.33 o
  -1  12   3       2300.44       2114.42        83.60 o
   0  12   3         87.75         74.62        12.67 o
   1  12   3        343.39        331.16        26.15 o
   2  12   3         37.30         35.26         8.84 o
   3  12   3         81.10         81.10        11.08 o
   4  12   3        253.02        276.73        47.49 o
   5  12   3        281.06        323.81        44.02 o
  -8  13   3        258.16        312.94        40.15 o
  -7  13   3          1.24         19.95        12.71 o
  -6  13   3        303.98        266.58        35.89 o
  -5  13   3        139.94         98.74        21.00 o
  -4  13   3        265.77        277.02        33.12 o
  -3  13   3         23.88         21.59        13.60 o
  -2  13   3        140.97        113.34        16.31 o
  -1  13   3        230.52        198.88        25.90 o
   0  13   3        582.13        620.32        37.78 o
   1  13   3        151.97        144.19        14.86 o
   2  13   3        147.87        140.55        15.02 o
   3  13   3        393.47        401.05        32.51 o
   4  13   3        733.07        822.06        71.02 o
  -7  14   3        308.28        369.24        44.19 o
  -6  14   3          0.25         36.13        22.32 o
  -5  14   3        384.14        335.33        40.69 o
  -4  14   3         21.63         59.20        19.73 o
  -3  14   3        120.84        138.05        24.37 o
  -2  14   3         23.13         28.75        10.93 o
  -1  14   3        116.73        111.61        22.64 o
   0  14   3         24.68         28.51         8.62 o
   1  14   3        527.28        511.31        30.13 o
   2  14   3        144.49        182.65        22.79 o
   3  14   3        475.28        493.33        53.95 o
  -6  15   3        313.90        351.09        43.10 o
  -5  15   3        270.16        335.45        42.51 o
  -4  15   3        272.34        342.90        41.31 o
  -3  15   3         16.25         14.15         8.94 o
  -2  15   3        116.09         91.74        20.19 o
  -1  15   3         93.09         71.61        19.54 o
   0  15   3         82.49         56.08        11.16 o
   1  15   3          2.53         16.67        15.12 o
   2  15   3        609.70        653.49        62.32 o
  -4  16   3        243.89        279.49        37.72 o
  -3  16   3        256.37        306.27        39.37 o
  -2  16   3         28.60         19.83         9.19 o
   1  16   3        181.42        158.17        28.90 o
  -1 -17   4        441.35        515.29        54.04 o
   0 -17   4         33.06         96.03        24.51 o
   1 -17   4        393.58        394.67        47.00 o
   2 -17   4         10.68         -9.13         9.13 o
  -3 -16   4         54.04         42.56        15.70 o
  -2 -16   4         18.05         45.28        18.12 o
  -1 -16   4        231.22        222.56        34.14 o
   0 -16   4        499.23        525.55        52.03 o
   1 -16   4         26.75         63.11        19.84 o
   2 -16   4        435.76        418.25        44.87 o
   3 -16   4        147.56        182.21        30.31 o
   4 -16   4          1.72         18.82        16.04 o
   5 -16   4         85.17         71.59        21.47 o
  -5 -15   4        188.44        150.10        21.30 o
  -4 -15   4         61.88         58.84        13.66 o
  -3 -15   4        114.31         87.54        15.46 o
  -2 -15   4         52.30         39.13        15.01 o
  -1 -15   4        181.40        177.95        28.81 o
   0 -15   4        391.26        308.06        37.30 o
   1 -15   4        367.38        371.97        41.13 o
   2 -15   4        504.94        543.35        49.26 o
   3 -15   4        268.61        331.55        39.40 o
   4 -15   4         70.24         77.47        21.42 o
   5 -15   4         81.81        100.13        22.62 o
   6 -15   4        131.98        115.00        26.71 o
  -6 -14   4        103.61         57.12        14.65 o
  -5 -14   4        181.48        177.41        22.81 o
  -4 -14   4         30.97         16.46         7.63 o
  -3 -14   4        148.71        168.85        20.49 o
  -2 -14   4        193.92        187.34        20.04 o
  -1 -14   4         99.04        102.59        13.61 o
   0 -14   4         12.18         38.25        13.22 o
   1 -14   4       1952.55       1919.13       102.72 o
   2 -14   4          4.96         34.17        18.17 o
   3 -14   4        215.75        210.50        29.98 o
   4 -14   4        241.32        256.84        33.24 o
   5 -14   4         66.31         73.94        19.79 o
   6 -14   4        168.10        159.10        27.88 o
   7 -14   4        158.33        173.79        30.47 o
  -7 -13   4        126.13         74.20        24.10 o
  -6 -13   4        143.28        164.78        22.67 o
  -5 -13   4        480.17        467.31        53.62 o
  -4 -13   4        493.10        475.04        56.92 o
  -3 -13   4         24.65         55.90        23.11 o
  -2 -13   4        724.92        783.89        66.94 o
  -1 -13   4          6.70         20.55         7.89 o
   0 -13   4        235.56        247.99        19.93 o
   1 -13   4        122.31        146.92        23.64 o
   2 -13   4        189.60        208.80        28.24 o
   3 -13   4          2.33         27.06        12.43 o
   4 -13   4       1179.26       1039.94        69.28 o
   5 -13   4        154.65        195.24        28.77 o
   6 -13   4        347.95        350.62        40.45 o
   7 -13   4         12.34         51.11        18.49 o
   8 -13   4        189.82        218.47        32.96 o
  -7 -12   4         37.89         15.54        12.72 o
  -6 -12   4         40.76         28.50         8.30 o
  -5 -12   4        110.71         92.36        16.07 o
  -4 -12   4        878.11        913.72        48.34 o
  -3 -12   4       1392.04       1457.65        89.85 o
  -2 -12   4        463.16        522.08        32.00 o
  -1 -12   4       1483.38       1545.10        58.08 o
   0 -12   4         41.69         16.94        19.42 o
   1 -12   4          9.17          5.76         3.94 o
   2 -12   4         69.84         74.03        15.50 o
   3 -12   4        699.84        673.57        50.70 o
   4 -12   4        170.08        247.25        30.66 o
   5 -12   4       1292.30       1310.76        78.70 o
   6 -12   4        143.05        207.97        29.17 o
   7 -12   4        154.93        141.86        24.77 o
   8 -12   4         10.64         19.40        11.60 o
  -8 -11   4          0.11          2.06         7.43 o
  -7 -11   4        339.36        352.09        32.65 o
  -6 -11   4        102.28        112.51        16.57 o
  -5 -11   4         21.27         13.26         8.01 o
  -4 -11   4        230.52        294.37        25.82 o
  -3 -11   4       1665.35       1811.49       151.15 o
  -2 -11   4        410.82        542.17        31.99 o
  -1 -11   4       1356.26       1309.52        50.36 o
   0 -11   4        165.00        174.12        14.91 o
   1 -11   4        137.86        140.63        12.82 o
   2 -11   4          0.90          9.24         4.02 o
   3 -11   4       1005.29        919.76        58.47 o
   4 -11   4       1006.19        963.75        62.04 o
   5 -11   4        938.31        896.71        59.69 o
   6 -11   4        490.24        517.98        44.26 o
   7 -11   4        101.38        124.34        22.30 o
   8 -11   4         75.57         57.23        16.81 o
   9 -11   4         78.80        117.21        23.91 o
  -9 -10   4        127.19        134.75        33.00 o
  -8 -10   4        214.14        215.53        44.29 o
  -7 -10   4          0.31         27.94        11.69 o
  -6 -10   4        445.19        454.60        34.12 o
  -5 -10   4        218.86        201.96        20.98 o
  -4 -10   4        736.79        749.66        40.33 o
  -3 -10   4        181.95        264.17        23.10 o
  -2 -10   4       1107.84       1144.30       178.88 o
  -1 -10   4        376.05        416.89        23.95 o
   0 -10   4       1436.30       1305.81        59.38 o
   1 -10   4        575.75        549.83        25.22 o
   2 -10   4        239.87        233.72        14.60 o
   3 -10   4         50.80         34.35        10.60 o
   4 -10   4       2707.23       2524.11       112.54 o
   5 -10   4        113.91        114.51        18.83 o
   6 -10   4        352.21        358.30        34.87 o
   7 -10   4        171.98        203.95        27.94 o
   8 -10   4        124.35         86.52        18.75 o
   9 -10   4         76.35         56.16        17.56 o
  -9  -9   4         19.96          4.65         7.76 o
  -8  -9   4        176.23        162.85        22.73 o
  -7  -9   4       1014.23       1024.47        55.71 o
  -6  -9   4         55.92         78.73        14.80 o
  -5  -9   4        753.14        832.28        43.47 o
  -4  -9   4         38.66         51.03        10.87 o
  -3  -9   4        290.51        252.25        32.26 o
  -2  -9   4        118.90        111.55        19.30 o
  -1  -9   4        734.91        792.52        33.53 o
   0  -9   4         34.28         39.41        11.29 o
   1  -9   4       5654.42       5452.66       343.99 o
   2  -9   4        427.40        352.36        16.56 o
   3  -9   4       1750.55       1397.15       197.84 o
   4  -9   4        262.01        270.30        26.74 o
   5  -9   4         25.37         32.59        10.21 o
   6  -9   4        145.01        145.94        21.05 o
   7  -9   4        638.40        692.90        51.45 o
   8  -9   4        152.79        168.05        26.93 o
   9  -9   4        454.53        485.12        48.29 o
  10  -9   4         46.29         59.97        19.29 o
  -9  -8   4         75.63        102.15        35.29 o
  -8  -8   4        272.94        259.09        27.55 o
  -7  -8   4        839.17        908.17        50.18 o
  -6  -8   4       1091.18       1207.16        56.63 o
  -5  -8   4        801.52        954.38        45.41 o
  -4  -8   4       2276.39       2354.05        90.20 o
  -3  -8   4        285.34        361.34        23.68 o
  -2  -8   4         69.42         78.58         9.60 o
  -1  -8   4       1562.95       1490.16       161.88 o
   0  -8   4       3731.01       3449.89        71.12 o
   1  -8   4       2887.76       2788.68       151.04 o
   2  -8   4       3427.24       2875.30        81.30 o
   3  -8   4        864.70        591.55       145.38 o
   4  -8   4         41.78         20.86        13.57 o
   5  -8   4         66.89         49.94        11.39 o
   6  -8   4        147.23        120.23        19.26 o
   7  -8   4         23.29         55.18        16.94 o
   8  -8   4        829.09        764.87        57.19 o
   9  -8   4          0.16         30.03        14.37 o
  10  -8   4        423.39        416.62        45.81 o
 -10  -7   4         79.45        146.44        32.07 o
  -9  -7   4         92.74         47.16        12.57 o
  -8  -7   4        890.43        903.71        82.84 o
  -7  -7   4          8.47          7.59         7.05 o
  -6  -7   4        814.97       1026.49        68.71 o
  -5  -7   4         32.61        101.18        15.27 o
  -4  -7   4       2473.99       2596.59       178.24 o
  -3  -7   4        463.41        410.30        45.15 o
  -2  -7   4          1.39          2.84         2.89 o
  -1  -7   4         58.03         51.87         4.21 o
   0  -7   4       2184.94       2103.97       168.41 o
   1  -7   4       2453.47       2502.15       142.34 o
   2  -7   4       8573.68       6643.02      1604.26 o
   3  -7   4        333.16        107.02        88.95 o
   4  -7   4        940.92        759.26       115.26 o
   5  -7   4         60.54         65.97        14.05 o
   6  -7   4        830.29        848.91        54.11 o
   7  -7   4        461.52        383.52        36.03 o
   8  -7   4        334.58        389.17        38.75 o
   9  -7   4        341.77        379.34        42.27 o
  10  -7   4         22.33          4.04        10.84 o
 -10  -6   4          2.48         -7.03         9.42 o
  -9  -6   4        487.57        481.43        37.68 o
  -8  -6   4         60.34         56.50        20.63 o
  -7  -6   4        625.61        764.88        75.35 o
  -6  -6   4         79.10         69.20        12.26 o
  -5  -6   4        294.10        305.34        23.06 o
  -4  -6   4         45.34         56.80         9.85 o
  -3  -6   4       2464.11       2366.85        60.17 o
  -2  -6   4       1152.58       1219.44        41.26 o
  -1  -6   4        785.31        625.67        17.99 o
   0  -6   4          1.36          3.74         3.76 o
   1  -6   4       2251.97       1572.73       118.18 o
   2  -6   4       1116.80       1092.88        50.69 o
   3  -6   4       1481.57       1033.03       205.14 o
   4  -6   4        890.12        786.79        26.77 o
   5  -6   4        781.30        761.83        47.02 o
   6  -6   4       1077.57        995.32        59.05 o
   7  -6   4       1793.56       1748.89        90.34 o
   8  -6   4          8.00         44.50        16.95 o
   9  -6   4        530.45        576.69        52.86 o
  10  -6   4         63.00         83.90        22.19 o
 -10  -5   4        768.13        734.64        37.62 o
  -9  -5   4        325.15        336.96        23.82 o
  -8  -5   4       1155.18       1175.74        44.20 o
  -7  -5   4        240.13        245.51        17.19 o
  -6  -5   4        415.22        446.79        22.71 o
  -5  -5   4       1059.03       1206.00        37.88 o
  -4  -5   4       1883.17       1994.73        61.16 o
  -3  -5   4       2043.13       2201.66        43.60 o
  -2  -5   4       7679.65       7608.19       132.75 o
  -1  -5   4          0.77         12.60         3.85 o
   0  -5   4       4257.73       3585.80       188.44 o
   1  -5   4       3835.52       4209.69       146.45 o
   2  -5   4       1161.70       1339.74        56.73 o
   3  -5   4        425.62        360.45        24.48 o
   4  -5   4       2469.47       2287.45        80.45 o
   5  -5   4        157.74        115.56        17.45 o
   6  -5   4       1378.44       1331.19        70.63 o
   7  -5   4        237.49        246.92        30.56 o
   8  -5   4        451.99        424.98        40.72 o
   9  -5   4         40.76         29.04        12.23 o
  10  -5   4        354.51        308.42        41.38 o
 -11  -4   4         81.19         86.92        17.97 o
 -10  -4   4        828.85        855.24        49.49 o
  -9  -4   4        369.25        384.81        24.79 o
  -8  -4   4        657.65        696.45        32.21 o
  -7  -4   4        293.98        283.88        18.32 o
  -6  -4   4         12.97         16.52         4.40 o
  -5  -4   4        694.40        752.21        27.48 o
  -4  -4   4       2049.13       2242.67        45.25 o
  -3  -4   4        561.33        451.23        12.03 o
  -2  -4   4       6313.92       6136.03       123.21 o
  -1  -4   4       9980.57       9793.53       140.06 o
   0  -4   4        196.43        239.02         7.85 o
   1  -4   4        813.33        886.62        38.89 o
   2  -4   4        561.14        473.75        25.94 o
   3  -4   4        310.40        269.81        15.60 o
   4  -4   4       1549.45       1509.81        45.00 o
   5  -4   4       4397.59       4018.67       217.41 o
   6  -4   4        420.51        373.39        21.53 o
   7  -4   4        246.54        185.66        16.82 o
   8  -4   4          0.30         -6.52         6.52 o
   9  -4   4        153.44        160.53        29.58 o
  10  -4   4         15.32          7.81        10.60 o
  11  -4   4        178.33        161.96        33.18 o
 -11  -3   4        367.38        408.33        34.12 o
 -10  -3   4         39.73         57.44        14.47 o
  -9  -3   4        976.49        924.52        64.69 o
  -8  -3   4          6.29         11.33         5.31 o
  -7  -3   4        234.84        241.98        25.47 o
  -6  -3   4       1195.42       1178.41        38.74 o
  -5  -3   4       1011.67       1025.56        72.24 o
  -4  -3   4       1305.72       1420.39        61.07 o
  -3  -3   4       5107.55       4789.28        96.06 o
  -2  -3   4       2648.51       2734.70        50.19 o
  -1  -3   4       4612.65       4966.34        75.00 o
   0  -3   4        184.07        115.69         6.30 o
   1  -3   4       2175.50       1882.20        47.87 o
   2  -3   4        998.16        911.42        40.16 o
   3  -3   4        803.63        712.85        23.92 o
   4  -3   4        412.71        420.10        21.54 o
   5  -3   4       5250.71       5103.03       130.45 o
   6  -3   4       2175.39       1923.52        94.61 o
   7  -3   4        374.32        362.06        33.89 o
   8  -3   4        258.48        251.31        21.15 o
   9  -3   4          3.16         -5.95         9.11 o
  10  -3   4        339.32        252.61        37.81 o
  11  -3   4         59.50         38.52        19.58 o
 -11  -2   4         19.50         34.44        14.79 o
 -10  -2   4        548.62        531.90        53.63 o
  -9  -2   4        635.38        674.26        78.62 o
  -8  -2   4        171.71        164.37        14.05 o
  -7  -2   4        142.82        139.61        11.95 o
  -6  -2   4       2474.33       2587.28        68.52 o
  -5  -2   4          8.70         10.37         5.47 o
  -4  -2   4       3276.96       3136.08       304.73 o
  -3  -2   4          4.81          7.49         3.87 o
  -2  -2   4       3457.20       3467.37       108.95 o
  -1  -2   4        943.82        825.52        20.43 o
   0  -2   4       3854.13       3189.48        53.42 o
   1  -2   4         25.00         21.28         4.84 o
   2  -2   4       2770.49       2515.86        62.15 o
   3  -2   4        883.65        922.11        68.75 o
   4  -2   4       4499.44       4777.91       120.13 o
   5  -2   4        542.28        513.44        54.82 o
   6  -2   4       1698.41       1669.77       205.91 o
   7  -2   4        341.03        317.93        23.33 o
   8  -2   4        925.31        865.43        43.37 o
   9  -2   4        284.40        246.84        23.97 o
  10  -2   4        237.17        199.34        18.43 o
  11  -2   4         83.55         70.21        22.85 o
 -11  -1   4        127.44        114.23        23.13 o
 -10  -1   4        478.71        442.58        70.17 o
  -9  -1   4          0.39         -8.34         8.34 o
  -8  -1   4         74.83         85.32        10.13 o
  -7  -1   4        432.40        476.76        39.09 o
  -6  -1   4       1348.09       1284.66        56.97 o
  -5  -1   4       3184.72       2971.33        80.28 o
  -4  -1   4         39.27         31.50         4.64 o
  -3  -1   4        318.10        272.83        21.19 o
  -2  -1   4         22.54          6.20         1.58 o
  -1  -1   4        806.60        657.72        33.94 o
   0  -1   4       9621.88       9405.08       147.87 o
   1  -1   4      23343.39      24148.09      1069.48 o
   2  -1   4        680.28        735.98        33.07 o
   3  -1   4       9414.34      10533.99       342.78 o
   4  -1   4        568.94        680.49        38.49 o
   5  -1   4        104.87        116.55        11.35 o
   6  -1   4        165.09        149.06        19.49 o
   7  -1   4        300.88        341.68        32.71 o
   8  -1   4          7.68          1.69         7.37 o
   9  -1   4        499.31        463.91        27.54 o
  10  -1   4          9.50          9.94        11.41 o
  11  -1   4        238.59        219.55        38.00 o
 -11   0   4         99.47        116.25        22.55 o
 -10   0   4         33.16         13.25         7.63 o
  -9   0   4        151.43        160.81        32.03 o
  -8   0   4        136.36        116.47        14.38 o
  -7   0   4       1987.94       2106.78       104.76 o
  -6   0   4       1268.96       1152.56        66.46 o
  -5   0   4       1831.57       1658.66       101.33 o
  -4   0   4        119.78        106.44         6.51 o
  -3   0   4        150.27        112.24         9.82 o
  -2   0   4       3087.39       3070.39       137.01 o
  -1   0   4       4897.43       4902.64       120.43 o
   0   0   4         16.09         16.46         2.20 o
   1   0   4      18337.20      19804.65       433.98 o
   2   0   4      13192.30      14822.98       598.33 o
   3   0   4        795.76        919.02        26.21 o
   4   0   4       1291.71       1352.29        76.41 o
   5   0   4         26.62         29.19         5.18 o
   6   0   4        165.17        183.12        10.64 o
   7   0   4        181.82        170.73        12.69 o
   8   0   4        961.11        947.26        37.70 o
   9   0   4         11.04         24.30        10.13 o
  10   0   4        383.33        315.00        23.71 o
  11   0   4         16.82          3.02         9.16 o
 -11   1   4          7.03         -0.07         7.73 o
 -10   1   4        283.17        273.18        27.05 o
  -9   1   4         22.72         10.35         5.48 o
  -8   1   4        619.29        684.96        57.14 o
  -7   1   4        278.75        235.92        29.27 o
  -6   1   4       4111.42       3992.81       160.25 o
  -5   1   4         26.00         35.17        11.00 o
  -4   1   4       1611.19       1476.68        37.53 o
  -3   1   4       1617.07       1598.92        38.35 o
  -2   1   4       6606.00       6813.49       306.85 o
  -1   1   4       2517.02       3128.36       128.13 o
   0   1   4       2581.69       2297.95        81.94 o
   1   1   4       3474.60       3529.55       121.94 o
   2   1   4      10124.75      12518.73       280.72 o
   3   1   4         23.93         26.39         3.56 o
   4   1   4       1010.46       1205.42        38.20 o
   5   1   4        646.64        715.41        27.87 o
   6   1   4        173.27        190.91        11.27 o
   7   1   4        134.92        151.38        10.96 o
   8   1   4       1118.24       1146.09        45.28 o
   9   1   4        610.40        560.88        30.10 o
  10   1   4        158.87        150.61        19.81 o
 -12   2   4        122.72         64.09        17.94 o
 -11   2   4        131.53        127.62        22.08 o
 -10   2   4        132.92        134.34        29.20 o
  -9   2   4        534.06        584.72        72.03 o
  -8   2   4         15.90         22.76        13.67 o
  -7   2   4       1328.78       1570.03        87.94 o
  -6   2   4        987.01        956.77        59.63 o
  -5   2   4        696.91        748.00        76.03 o
  -4   2   4       1305.28       1341.95        35.95 o
  -3   2   4       3904.79       3879.28        77.15 o
  -2   2   4        216.57        234.36         8.68 o
  -1   2   4      12881.24      13271.43       236.99 o
   0   2   4        860.95        767.63        18.99 o
   1   2   4       1869.90       2351.53        41.05 o
   2   2   4        272.42        316.18        10.90 o
   3   2   4       3262.55       4059.40       208.85 o
   4   2   4          5.64         16.25         4.57 o
   5   2   4       1900.25       2013.80        70.41 o
   6   2   4        704.28        732.72        35.21 o
   7   2   4       1064.37       1111.53        45.03 o
   8   2   4          9.55         12.90         5.99 o
   9   2   4        183.28        177.90        16.97 o
  10   2   4         34.21         24.07         9.43 o
 -11   3   4        232.31        210.94        36.41 o
 -10   3   4        334.66        368.28        44.95 o
  -9   3   4        234.09        203.23        32.69 o
  -8   3   4        267.50        245.81        33.34 o
  -7   3   4        553.78        575.41        33.14 o
  -6   3   4         40.63         34.89        11.75 o
  -5   3   4         11.12          4.92         2.73 o
  -4   3   4        737.88        685.69        32.26 o
  -3   3   4       5279.00       5943.06       137.48 o
  -2   3   4      19537.49      21007.56       451.29 o
  -1   3   4       3331.76       4089.87       137.19 o
   0   3   4       3264.36       3904.20       135.21 o
   1   3   4       3295.43       4356.43       151.56 o
   2   3   4       1286.19       1617.45        73.25 o
   3   3   4          7.16         11.50         3.14 o
   4   3   4       2437.64       2706.81       133.40 o
   5   3   4          0.20          8.18         9.52 o
   6   3   4       2962.92       3136.75        96.52 o
   7   3   4        186.23        208.31        16.33 o
   8   3   4        491.20        487.81        35.35 o
   9   3   4          0.52         -5.04        12.14 o
  10   3   4        100.89        136.04        29.87 o
 -11   4   4         17.22         37.46        15.55 o
 -10   4   4        564.38        603.15        56.85 o
  -9   4   4         53.30         83.24        20.92 o
  -8   4   4        864.11        801.55        60.30 o
  -7   4   4        955.10        886.48        60.63 o
  -6   4   4        555.29        596.80        43.42 o
  -5   4   4        519.86        593.74        23.73 o
  -4   4   4        207.83        182.61        11.50 o
  -3   4   4       4675.84       4882.09       100.85 o
  -2   4   4       8175.76       8932.31       213.83 o
  -1   4   4       1076.31       1198.93        40.63 o
   0   4   4       4772.88       5613.52       130.76 o
   1   4   4       1591.20       1920.27        96.51 o
   2   4   4       2249.96       2611.50       101.74 o
   3   4   4         16.74         40.16         4.98 o
   4   4   4        813.02        869.64        46.90 o
   5   4   4       1131.37       1314.12        34.80 o
   6   4   4        583.17        602.05        31.44 o
   7   4   4        484.96        498.61        26.33 o
   8   4   4          2.06         -6.43         6.43 o
   9   4   4        117.37        112.34        14.23 o
 -11   5   4        171.14        163.72        31.13 o
 -10   5   4        157.95        173.47        30.72 o
  -9   5   4        501.84        486.59        47.94 o
  -8   5   4        119.25        157.76        26.25 o
  -7   5   4        805.84        918.87        60.42 o
  -6   5   4         63.59         63.87        14.83 o
  -5   5   4        606.74        643.39        25.56 o
  -4   5   4       2303.52       2244.36        56.26 o
  -3   5   4       2112.28       2027.69        49.98 o
  -2   5   4         47.86         41.15         5.21 o
  -1   5   4       3847.11       4232.35        92.22 o
   0   5   4        753.48        909.80        22.05 o
   1   5   4       1249.63       1336.30        77.36 o
   2   5   4       1459.20       1731.03       116.46 o
   3   5   4       1103.00       1301.58        89.51 o
   4   5   4        187.80        233.15        12.42 o
   5   5   4       1114.65       1242.13        45.37 o
   6   5   4          4.73         14.11         6.05 o
   7   5   4        563.07        586.61        29.28 o
   8   5   4        158.24        173.54        16.79 o
   9   5   4          0.63         -4.37         7.92 o
 -11   6   4        218.63        288.48        39.84 o
 -10   6   4         90.64         54.60        17.88 o
  -9   6   4        116.79         93.55        20.20 o
  -8   6   4        262.72        310.43        35.26 o
  -7   6   4         67.81         99.69        18.32 o
  -6   6   4        745.07        803.85        52.10 o
  -5   6   4         52.95         34.13         6.89 o
  -4   6   4       4099.07       3948.01       121.90 o
  -3   6   4        923.73        966.26        30.56 o
  -2   6   4       2304.86       2588.86        89.13 o
  -1   6   4       1191.45       1248.98        34.09 o
   0   6   4       1188.46       1250.99        33.13 o
   1   6   4        101.76        117.36        13.30 o
   2   6   4       2675.96       2984.79       232.10 o
   3   6   4       1686.19       1885.04       111.86 o
   4   6   4        611.59        728.38        48.40 o
   5   6   4         63.44         71.65        14.03 o
   6   6   4        371.57        429.03        30.05 o
   7   6   4         66.87         48.97        14.56 o
   8   6   4        311.29        324.69        43.12 o
   9   6   4        223.97        224.59        38.90 o
 -10   7   4         77.63         96.92        23.36 o
  -9   7   4         41.13         53.24        14.70 o
  -8   7   4        338.90        323.63        35.40 o
  -7   7   4        657.86        638.07        48.34 o
  -6   7   4       1308.60       1279.34        70.07 o
  -5   7   4       1243.61       1253.87        85.13 o
  -4   7   4       1335.15       1425.17        42.50 o
  -3   7   4       1021.27       1027.09        32.67 o
  -2   7   4        644.79        611.85        26.65 o
  -1   7   4        352.07        399.87        21.49 o
   0   7   4         33.70         27.18         5.68 o
   1   7   4       2602.50       2681.74        89.26 o
   2   7   4       1386.23       1562.56       101.46 o
   3   7   4       3610.19       4017.41       181.13 o
   4   7   4          1.52          7.14         3.00 o
   5   7   4        331.25        359.38        24.96 o
   6   7   4          8.94          2.52         7.43 o
   7   7   4        257.44        288.02        39.42 o
   8   7   4          0.06        -16.26        16.26 o
 -10   8   4         45.06         34.07        10.68 o
  -9   8   4         62.83         88.45        19.77 o
  -8   8   4          1.35         -3.51         9.32 o
  -7   8   4        416.44        399.24        38.42 o
  -6   8   4          1.65         38.05        15.59 o
  -5   8   4       3059.19       3052.94       199.74 o
  -4   8   4       1430.53       1412.82       117.38 o
  -3   8   4       1229.09       1250.01        43.99 o
  -2   8   4        363.56        387.24        18.11 o
  -1   8   4         51.03         58.56         9.05 o
   0   8   4       1404.46       1398.40        55.42 o
   1   8   4       1282.97       1296.29        78.00 o
   2   8   4         37.74         52.40        16.22 o
   3   8   4       1697.39       1954.73        55.50 o
   4   8   4        816.50        861.33        33.74 o
   5   8   4        119.53        141.60        13.49 o
   6   8   4         80.77         70.70        12.95 o
   7   8   4         28.96         31.80        16.95 o
   8   8   4        151.70        164.76        30.87 o
 -10   9   4         70.81         93.39        21.81 o
  -9   9   4         45.63         40.19        17.18 o
  -8   9   4        450.05        532.28        48.29 o
  -7   9   4         12.30         10.14         8.36 o
  -6   9   4       1182.55       1118.66        67.55 o
  -5   9   4        182.14        157.00        21.54 o
  -4   9   4       1801.09       1678.10       122.61 o
  -3   9   4         56.99         40.94         8.86 o
  -2   9   4        342.34        368.19        18.28 o
  -1   9   4        869.73        864.19        40.23 o
   0   9   4        222.25        253.50        18.63 o
   1   9   4         29.79         50.62         8.97 o
   2   9   4       1214.56       1375.45        53.81 o
   3   9   4         91.79         97.01        20.29 o
   4   9   4        185.09        206.03        16.18 o
   5   9   4        313.62        366.42        37.12 o
   6   9   4         40.75         89.24        25.04 o
   7   9   4        237.29        235.11        36.33 o
  -9  10   4        342.69        368.51        42.59 o
  -8  10   4         30.38         72.41        21.38 o
  -7  10   4        479.47        542.09        47.55 o
  -6  10   4        171.31        158.40        24.23 o
  -5  10   4        374.53        340.55        33.77 o
  -4  10   4         11.69         15.12         7.10 o
  -3  10   4        584.68        636.00        72.04 o
  -2  10   4          6.10         13.33         7.37 o
  -1  10   4       3024.49       2944.31       158.98 o
   0  10   4          4.49         10.44         6.06 o
   1  10   4        836.99        807.37        39.14 o
   2  10   4        136.90        148.22        15.95 o
   3  10   4        296.70        305.90        19.88 o
   4  10   4          7.01          1.19         4.61 o
   5  10   4        517.11        594.20        57.64 o
   6  10   4        168.89        197.09        35.34 o
  -9  11   4        539.97        571.75        54.48 o
  -8  11   4        286.69        374.61        41.43 o
  -7  11   4        109.40         87.02        20.56 o
  -6  11   4        215.34        173.27        25.99 o
  -5  11   4        174.57        174.82        25.31 o
  -4  11   4        414.57        400.52        28.73 o
  -3  11   4        407.04        389.05        33.48 o
  -2  11   4       1032.90       1074.01        49.58 o
  -1  11   4       1312.63       1248.12        68.91 o
   0  11   4       1216.44       1168.30        75.95 o
   1  11   4         69.48        105.68        14.23 o
   2  11   4         54.33         70.05        12.13 o
   3  11   4         33.96         13.94         5.01 o
   4  11   4        221.77        239.73        23.99 o
   5  11   4        216.48        221.27        37.07 o
   6  11   4        415.24        412.58        51.28 o
  -8  12   4        543.59        573.70        53.19 o
  -7  12   4          0.99        -14.29        14.29 o
  -6  12   4        148.00        172.78        26.76 o
  -5  12   4        263.47        232.30        31.08 o
  -4  12   4        110.30        116.77        21.85 o
  -3  12   4        337.66        308.91        26.49 o
  -2  12   4       1242.44       1283.23        78.26 o
  -1  12   4        518.03        527.34        64.48 o
   0  12   4       1341.77       1326.13        58.49 o
   1  12   4        127.43        115.46        15.53 o
   2  12   4         25.43         13.13        17.78 o
   3  12   4        182.98        183.11        21.24 o
   4  12   4         36.20         21.61         9.35 o
   5  12   4         66.00         64.01        22.06 o
  -7  13   4        236.83        263.14        36.35 o
  -6  13   4          4.29          5.98         9.70 o
  -5  13   4        171.11        159.19        26.37 o
  -4  13   4        238.26        226.45        30.97 o
  -3  13   4        679.71        638.02        39.88 o
  -2  13   4          3.41        -12.98        12.98 o
  -1  13   4        657.48        717.74        41.52 o
   0  13   4         58.67         61.02        12.25 o
   1  13   4        669.49        627.54        38.60 o
   2  13   4        149.36        127.60        23.97 o
   3  13   4        316.92        331.36        30.05 o
   4  13   4         18.85         36.55        17.70 o
  -7  14   4         44.54         12.29        11.65 o
  -6  14   4        406.74        351.04        41.43 o
  -5  14   4         24.57         43.48        17.22 o
  -4  14   4        416.25        363.09        41.52 o
  -3  14   4         78.79         99.90        20.21 o
  -2  14   4         89.93         88.28        18.43 o
  -1  14   4        130.75        105.97        22.11 o
   0  14   4         34.08         24.89         8.53 o
   1  14   4         50.11         58.75        14.31 o
   2  14   4        661.18        599.38        49.45 o
   3  14   4          0.35         13.84        10.99 o
  -5  15   4        496.43        524.45        52.89 o
  -4  15   4        525.35        519.97        51.39 o
  -3  15   4        275.51        282.15        36.35 o
  -2  15   4         26.16         20.15        12.63 o
   1  15   4         80.21         27.20        14.38 o
   2  15   4         46.52         76.17        24.02 o
  -3  16   4        574.52        545.10        53.20 o
  -2  16   4        152.33        148.73        27.28 o
  -1 -17   5         40.56         68.70        21.26 o
   0 -17   5        416.15        407.70        47.77 o
   1 -17   5         38.82         26.50        16.97 o
   2 -17   5        417.08        507.38        51.67 o
  -3 -16   5          1.40        -14.81        14.81 o
  -2 -16   5        284.66        240.98        37.10 o
  -1 -16   5        134.34        158.00        30.29 o
   0 -16   5        236.24        204.62        32.47 o
   1 -16   5        762.59        736.41        61.60 o
   2 -16   5        283.86        287.72        36.80 o
   3 -16   5        318.03        329.72        41.12 o
   4 -16   5         90.55         83.94        22.61 o
   5 -16   5          0.51         18.36        13.16 o
  -5 -15   5        571.57        458.30        37.10 o
  -4 -15   5         22.39         48.23        13.09 o
  -3 -15   5          4.05          1.59         8.70 o
  -2 -15   5        136.41        115.56        23.61 o
  -1 -15   5        366.18        320.82        38.77 o
   0 -15   5         93.74         69.34        17.65 o
   1 -15   5        739.09        697.89        57.24 o
   2 -15   5        113.59        177.08        28.48 o
   3 -15   5        439.33        531.09        50.19 o
   4 -15   5        149.75        184.66        31.65 o
   5 -15   5        155.66        158.39        28.37 o
   6 -15   5         70.25         80.23        22.88 o
  -6 -14   5        400.95        402.27        39.98 o
  -5 -14   5         93.91         68.17        15.21 o
  -4 -14   5        194.10        150.36        19.90 o
  -3 -14   5         95.11         66.51        15.78 o
  -2 -14   5        543.91        595.80        47.98 o
  -1 -14   5        170.69        155.49        25.59 o
   0 -14   5        693.41        638.07        52.82 o
   1 -14   5          6.97         28.64        15.01 o
   2 -14   5        831.68        740.19        57.89 o
   3 -14   5         30.57         45.89        15.89 o
   4 -14   5        150.46        167.03        26.37 o
   5 -14   5        124.42        149.19        26.40 o
   6 -14   5        198.17        255.52        36.20 o
   7 -14   5         48.42        111.57        26.04 o
  -7 -13   5        254.85        180.16        25.24 o
  -6 -13   5        560.05        506.44        39.65 o
  -5 -13   5         24.73         21.13        10.28 o
  -4 -13   5        496.15        468.41        34.20 o
  -3 -13   5       1087.82       1153.43        75.02 o
  -2 -13   5          2.29         -0.94        12.64 o
  -1 -13   5        788.71        753.56        37.81 o
   0 -13   5         92.98         59.28        16.61 o
   1 -13   5        502.32        436.50        39.99 o
   2 -13   5        117.94        122.21        21.40 o
   3 -13   5        357.59        376.68        38.00 o
   4 -13   5          1.62         16.23        13.23 o
   5 -13   5        258.14        248.18        32.12 o
   6 -13   5        160.46        151.38        26.39 o
   7 -13   5        209.59        228.58        32.28 o
   8 -13   5          6.83         -9.75         9.91 o
  -7 -12   5         51.78         26.26        16.03 o
  -6 -12   5          0.15         15.24         7.52 o
  -5 -12   5        197.11        211.59        22.42 o
  -4 -12   5        396.64        429.79        31.68 o
  -3 -12   5       1749.59       1736.18       111.11 o
  -2 -12   5       2309.72       2195.45       186.84 o
  -1 -12   5       1596.05       1613.99        60.10 o
   0 -12   5        170.54        165.11        18.58 o
   1 -12   5         77.54         97.75        18.70 o
   2 -12   5          4.07          5.25         7.40 o
   3 -12   5        194.57        179.29        24.96 o
   4 -12   5        897.58        961.34        63.97 o
   5 -12   5         54.96        155.42        26.66 o
   6 -12   5        714.43        751.24        57.47 o
   7 -12   5         66.36         83.38        19.81 o
   8 -12   5        168.96        194.20        29.61 o
  -8 -11   5        234.46        223.96        28.41 o
  -7 -11   5          0.01          6.34         9.72 o
  -6 -11   5        210.85        208.73        23.11 o
  -5 -11   5         78.12         61.35        24.77 o
  -4 -11   5        850.48        779.32        59.44 o
  -3 -11   5        187.98        237.79        45.90 o
  -2 -11   5       3935.27       3994.69       144.51 o
  -1 -11   5         30.33         53.74        10.51 o
   0 -11   5        544.79        570.56        27.62 o
   1 -11   5        116.55        141.95        12.08 o
   2 -11   5        433.35        476.03        39.22 o
   3 -11   5        112.44        121.97        19.67 o
   4 -11   5        508.69        527.65        43.06 o
   5 -11   5        559.29        642.80        49.34 o
   6 -11   5        876.47        890.52        61.02 o
   7 -11   5        179.91        187.94        27.45 o
   8 -11   5         75.91         81.54        18.91 o
   9 -11   5         67.68         69.49        20.07 o
  -9 -10   5         13.03         14.71        13.63 o
  -8 -10   5        480.50        447.35        38.63 o
  -7 -10   5        497.18        473.02        67.13 o
  -6 -10   5         12.78         21.93        11.19 o
  -5 -10   5        518.15        478.43        32.24 o
  -4 -10   5          2.75          0.44         6.09 o
  -3 -10   5       2671.57       2819.40        89.60 o
  -2 -10   5        160.91        155.21        14.89 o
  -1 -10   5       1293.83       1369.52        48.84 o
   0 -10   5         19.12         20.23         3.71 o
   1 -10   5       1479.48       1364.51        87.24 o
   2 -10   5          0.38          3.95         5.06 o
   3 -10   5        474.33        451.81        36.19 o
   4 -10   5         73.54        108.07        19.74 o
   5 -10   5        445.03        419.38        36.93 o
   6 -10   5         57.64         34.35        11.89 o
   7 -10   5        369.89        373.98        37.37 o
   8 -10   5         43.92         66.54        17.24 o
   9 -10   5         67.52         78.18        19.46 o
  -9  -9   5         63.28         66.58        15.36 o
  -8  -9   5         27.82         22.16         9.64 o
  -7  -9   5        517.26        537.93        38.28 o
  -6  -9   5       1373.56       1386.94        61.60 o
  -5  -9   5         25.62         29.02        12.18 o
  -4  -9   5       1317.41       1412.74        56.08 o
  -3  -9   5        648.34        584.74        23.07 o
  -2  -9   5         11.53          9.31         4.28 o
  -1  -9   5       1362.20       1237.50        51.00 o
   0  -9   5       3141.91       2879.60        62.03 o
   1  -9   5        129.81        109.77         9.01 o
   2  -9   5       2546.79       1819.84       353.22 o
   3  -9   5          3.85         34.77        13.10 o
   4  -9   5        995.55        883.48        52.75 o
   5  -9   5          9.20          9.97         7.62 o
   6  -9   5          1.55          3.60         7.50 o
   7  -9   5        167.04        157.15        23.52 o
   8  -9   5        324.57        325.74        35.85 o
   9  -9   5        104.74         70.01        19.15 o
  10  -9   5        443.94        471.50        49.21 o
  -9  -8   5         48.84         23.35        11.05 o
  -8  -8   5        348.87        375.14        38.61 o
  -7  -8   5        161.46        187.97        41.56 o
  -6  -8   5       2330.79       2483.52       118.38 o
  -5  -8   5       1452.34       1568.99       109.00 o
  -4  -8   5       1129.83       1218.78        50.23 o
  -3  -8   5          0.72         10.88         7.10 o
  -2  -8   5        121.81        117.29         9.24 o
  -1  -8   5         26.64         24.84         3.03 o
   0  -8   5       1439.61       1337.86        79.40 o
   1  -8   5       4192.49       3599.77       135.84 o
   2  -8   5        742.83        757.10        45.63 o
   3  -8   5       2848.01       2504.52       103.87 o
   4  -8   5         58.15         53.75        12.58 o
   5  -8   5        148.77        124.29        18.63 o
   6  -8   5        108.13        116.17        18.07 o
   7  -8   5        462.49        469.07        40.81 o
   8  -8   5         51.51         38.97        13.19 o
   9  -8   5        601.44        619.27        54.16 o
  10  -8   5        178.22        223.64        33.96 o
 -10  -7   5          0.82          1.69        14.00 o
  -9  -7   5         59.59         52.81        25.58 o
  -8  -7   5          1.29        -10.82        13.08 o
  -7  -7   5        993.18       1035.58       116.62 o
  -6  -7   5         45.00         74.33        13.52 o
  -5  -7   5       3936.38       4380.77       318.98 o
  -4  -7   5          1.02         26.27         9.32 o
  -3  -7   5       2125.57       2178.10       153.57 o
  -2  -7   5        825.04        745.71        20.88 o
  -1  -7   5       2407.43       2385.34        52.05 o
   0  -7   5       1261.29       1180.12        41.30 o
   1  -7   5       4870.00       3782.09       306.55 o
   2  -7   5         76.31         74.06        14.18 o
   3  -7   5       1451.38       1287.19        60.95 o
   4  -7   5        232.73        244.90        23.96 o
   5  -7   5        950.86        854.09        51.18 o
   6  -7   5         25.10         16.19         8.80 o
   7  -7   5        203.55        212.58        26.37 o
   8  -7   5        566.10        599.82        48.94 o
   9  -7   5        441.55        398.33        42.45 o
  10  -7   5         18.96         25.86        13.43 o
 -10  -6   5        264.38        277.68        29.87 o
  -9  -6   5         40.31         33.47        15.02 o
  -8  -6   5        413.10        402.98        32.56 o
  -7  -6   5        223.74        239.45        23.44 o
  -6  -6   5        280.97        296.93        24.35 o
  -5  -6   5       2692.12       2778.58        91.84 o
  -4  -6   5       1749.18       1693.53        49.54 o
  -3  -6   5          3.88          6.76         2.10 o
  -2  -6   5       3112.73       3056.09        51.48 o
  -1  -6   5         15.24          7.24         2.93 o
   0  -6   5       2449.21       1886.09       111.22 o
   1  -6   5        517.25        573.92        32.98 o
   2  -6   5        870.84        777.78        40.47 o
   3  -6   5        113.82        154.46        16.90 o
   4  -6   5       1872.38       1768.41        78.25 o
   5  -6   5        849.07        763.10        46.81 o
   6  -6   5       1067.89       1101.31        62.70 o
   7  -6   5        142.57        164.74        24.78 o
   8  -6   5        990.89        899.68        62.93 o
   9  -6   5         18.30         19.97        12.24 o
  10  -6   5        301.60        321.79        40.06 o
 -11  -5   5          0.23        -11.51        13.44 o
 -10  -5   5        157.77        160.04        17.50 o
  -9  -5   5        950.72        923.80        40.08 o
  -8  -5   5        541.07        533.37        28.47 o
  -7  -5   5        220.92        212.67        16.06 o
  -6  -5   5        579.98        655.63        27.88 o
  -5  -5   5         85.08        116.46        16.75 o
  -4  -5   5       1267.82       1362.29        37.04 o
  -3  -5   5       2776.31       2910.19        62.76 o
  -2  -5   5        209.86        162.06         6.18 o
  -1  -5   5       8263.53       7366.84       121.06 o
   0  -5   5        499.08        512.74        13.96 o
   1  -5   5         14.93         36.43         7.47 o
   2  -5   5       1904.40       1943.63        75.70 o
   3  -5   5       1228.67       1092.13        51.28 o
   4  -5   5         46.60         40.53         9.19 o
   5  -5   5       1348.60       1289.29        65.41 o
   6  -5   5        339.49        340.13        31.32 o
   7  -5   5       2072.20       1913.11        95.72 o
   8  -5   5         76.09         86.34        20.08 o
   9  -5   5         89.84         72.99        19.82 o
  10  -5   5        136.12        135.83        27.31 o
 -11  -4   5        115.34        119.42        18.67 o
 -10  -4   5          1.57         29.93         9.16 o
  -9  -4   5       1233.00       1207.17        46.61 o
  -8  -4   5        677.36        643.21        30.49 o
  -7  -4   5        952.69       1031.24        37.67 o
  -6  -4   5        216.66        204.35        14.29 o
  -5  -4   5        169.26        177.79         7.58 o
  -4  -4   5       1331.36       1398.32        63.88 o
  -3  -4   5       5852.69       6368.65       266.96 o
  -2  -4   5       5255.51       5378.03       136.84 o
  -1  -4   5       7216.42       6761.66       120.56 o
   0  -4   5       1350.18       1282.98        84.19 o
   1  -4   5        865.83        738.87        34.00 o
   2  -4   5          1.91          2.91         2.08 o
   3  -4   5       1279.83       1210.88        34.95 o
   4  -4   5        305.93        261.28        22.98 o
   5  -4   5       1101.11       1004.75        48.25 o
   6  -4   5        454.11        374.96        22.09 o
   7  -4   5        238.29        219.66        17.94 o
   8  -4   5        174.09        162.18        16.48 o
   9  -4   5         38.90         31.19        12.97 o
  10  -4   5         19.09         47.23        17.45 o
 -11  -3   5         13.41         36.90        11.64 o
 -10  -3   5        380.83        369.29        29.78 o
  -9  -3   5        647.61        696.78        33.23 o
  -8  -3   5        498.52        504.93        29.12 o
  -7  -3   5         11.74         15.24         7.80 o
  -6  -3   5        469.18        481.65        21.75 o
  -5  -3   5       1735.74       1805.86        41.37 o
  -4  -3   5       1451.26       1468.17        43.16 o
  -3  -3   5        303.91        330.89        16.16 o
  -2  -3   5      20333.11      21798.03       288.70 o
  -1  -3   5         22.23         11.15         1.58 o
   0  -3   5       3141.60       2626.25        46.36 o
   1  -3   5       3542.43       3143.87       165.20 o
   2  -3   5        436.00        370.50        26.54 o
   3  -3   5        979.83        931.76        64.36 o
   4  -3   5       1643.22       1688.76        50.05 o
   5  -3   5        876.86        769.28        31.17 o
   6  -3   5       1183.69       1147.13        48.48 o
   7  -3   5         23.38         15.97         6.10 o
   8  -3   5        577.87        522.26        33.24 o
   9  -3   5        103.79        123.96        38.22 o
  10  -3   5          3.50         -2.16         7.35 o
 -11  -2   5        202.74        188.04        22.32 o
 -10  -2   5         69.59         97.97        15.29 o
  -9  -2   5        317.35        297.20        24.62 o
  -8  -2   5        749.30        737.83        31.22 o
  -7  -2   5         11.92         18.95         5.42 o
  -6  -2   5        223.10        226.65        14.35 o
  -5  -2   5       5563.04       5509.87       336.17 o
  -4  -2   5         20.15         26.52         4.21 o
  -3  -2   5       1507.05       1467.38        76.24 o
  -2  -2   5       2130.55       1911.41        50.67 o
  -1  -2   5      13488.65      13533.42       247.89 o
   0  -2   5         11.76         23.17         3.97 o
   1  -2   5       9884.43       8241.13       541.50 o
   2  -2   5        570.58        534.81        26.20 o
   3  -2   5       2414.04       2179.63        59.20 o
   4  -2   5          1.90          1.89         3.54 o
   5  -2   5       2734.91       2717.49       258.56 o
   6  -2   5         17.40          8.50         4.62 o
   7  -2   5        638.23        613.35        33.05 o
   8  -2   5          2.07          1.87        12.69 o
   9  -2   5        346.70        331.05        18.52 o
  10  -2   5        184.72        145.41        20.04 o
 -11  -1   5        166.42        143.17        43.79 o
 -10  -1   5         54.78         48.93        11.08 o
  -9  -1   5        307.95        290.78        29.45 o
  -8  -1   5          3.31         -5.48         7.51 o
  -7  -1   5        531.07        542.61        42.02 o
  -6  -1   5       1502.08       1411.77        49.79 o
  -5  -1   5       1526.57       1468.63        56.59 o
  -4  -1   5       6644.28       6699.20       256.32 o
  -3  -1   5        960.48        832.16        48.61 o
  -2  -1   5        100.97         67.30         3.72 o
  -1  -1   5       6136.52       5928.00       168.57 o
   0  -1   5        598.58        477.34        14.78 o
   1  -1   5       5497.38       5265.75       163.82 o
   2  -1   5       9985.23      10389.98       201.77 o
   3  -1   5        439.25        556.76        31.58 o
   4  -1   5        539.69        580.40        35.85 o
   5  -1   5        341.86        340.17        28.46 o
   6  -1   5        220.68        224.26        24.47 o
   7  -1   5         81.67         79.35        10.46 o
   8  -1   5        219.09        242.07        16.96 o
   9  -1   5          6.83         13.65         6.63 o
  10  -1   5        634.45        549.00        31.96 o
 -12   0   5        198.31        164.73        26.79 o
 -11   0   5          0.08         -2.95         7.50 o
 -10   0   5        105.80        110.01        14.95 o
  -9   0   5         48.70         13.08         7.42 o
  -8   0   5         22.37         22.69        11.71 o
  -7   0   5        200.54        207.53        27.48 o
  -6   0   5       6299.23       6420.01       522.02 o
  -5   0   5       1689.67       1776.82        55.79 o
  -4   0   5       5053.47       4882.25        99.07 o
  -3   0   5        294.68        293.28        21.32 o
  -2   0   5        538.99        624.11        25.87 o
  -1   0   5        786.55        848.16        36.01 o
   0   0   5         70.17         63.77         4.37 o
   1   0   5       4019.22       3453.76       110.84 o
   2   0   5       3454.17       4075.57       181.44 o
   3   0   5       1382.71       1593.81        39.00 o
   4   0   5       1339.15       1459.02        52.34 o
   5   0   5        395.13        458.94        19.40 o
   6   0   5          2.22          4.45         3.49 o
   7   0   5        134.72        151.54        12.28 o
   8   0   5        324.04        297.53        18.75 o
   9   0   5        551.41        512.94        34.90 o
  10   0   5        116.05         84.83        13.40 o
 -12   1   5         23.41         12.58         8.47 o
 -11   1   5        108.63        102.97        13.99 o
 -10   1   5          0.03          3.78         7.30 o
  -9   1   5        654.35        719.70        61.88 o
  -8   1   5        370.92        393.87        41.44 o
  -7   1   5        614.79        558.15        47.42 o
  -6   1   5        208.86        214.71        18.43 o
  -5   1   5       5966.05       6146.31       151.47 o
  -4   1   5       1288.48       1374.82        36.11 o
  -3   1   5       3853.29       3828.86       141.42 o
  -2   1   5       2761.70       2985.75        82.99 o
  -1   1   5       2239.93       2261.74        46.48 o
   0   1   5         74.15         44.32         3.75 o
   1   1   5       6084.83       7025.85       227.39 o
   2   1   5        708.84       1043.08        61.98 o
   3   1   5        745.93        708.22        26.10 o
   4   1   5        354.95        436.58        15.55 o
   5   1   5        594.20        665.93        21.48 o
   6   1   5        560.74        616.90        21.92 o
   7   1   5        447.74        445.45        28.65 o
   8   1   5        212.41        236.59        18.08 o
   9   1   5        754.17        666.46        40.01 o
  10   1   5         46.82         32.14        19.40 o
 -12   2   5         25.33         -5.11        15.97 o
 -11   2   5         79.83         80.14        14.80 o
 -10   2   5        219.07        250.94        26.57 o
  -9   2   5        156.81        171.83        21.46 o
  -8   2   5       1302.56       1332.18        82.97 o
  -7   2   5         72.39         93.46        19.23 o
  -6   2   5       1359.61       1431.60        55.73 o
  -5   2   5       1362.65       1244.63        36.44 o
  -4   2   5       2432.43       2426.21        75.58 o
  -3   2   5       2317.88       2406.07        47.28 o
  -2   2   5      11218.21      10923.97       211.03 o
  -1   2   5        211.92        284.75         8.78 o
   0   2   5       3461.46       3769.92        82.99 o
   1   2   5       1440.96       1415.18        44.77 o
   2   2   5       3764.51       4301.87       179.65 o
   3   2   5        116.12        113.83        16.59 o
   4   2   5       1688.78       1799.73       113.20 o
   5   2   5        489.40        467.88        21.07 o
   6   2   5       1083.50       1166.21        65.39 o
   7   2   5         33.97         35.09         7.90 o
   8   2   5        743.11        717.85        51.44 o
   9   2   5         27.91         11.48         7.78 o
  10   2   5        130.06        110.82        25.69 o
 -12   3   5         34.14         24.48        11.56 o
 -11   3   5         14.87          5.52         8.03 o
 -10   3   5        281.02        276.15        38.66 o
  -9   3   5        545.51        598.73        54.70 o
  -8   3   5       1663.32       1592.91        91.89 o
  -7   3   5        818.71        859.54        57.05 o
  -6   3   5       1320.34       1366.79        44.80 o
  -5   3   5          3.21         -3.36         3.36 o
  -4   3   5       1183.68       1199.72        34.69 o
  -3   3   5       1144.10       1142.27        31.74 o
  -2   3   5       3065.16       3283.57        69.46 o
  -1   3   5       2879.48       3025.98        52.23 o
   0   3   5        472.20        482.95        19.19 o
   1   3   5        419.33        416.79        13.38 o
   2   3   5        355.00        424.47        24.58 o
   3   3   5         43.23         83.13         8.33 o
   4   3   5          2.77          0.23         3.71 o
   5   3   5       3726.69       3893.10        90.76 o
   6   3   5          0.37          8.95         6.91 o
   7   3   5       1957.58       2043.25        60.68 o
   8   3   5        102.25        104.75        12.91 o
   9   3   5        306.54        311.68        28.47 o
  10   3   5          0.98        -16.01        16.01 o
 -12   4   5         15.55        -19.87        19.87 o
 -11   4   5         73.73         59.09        22.49 o
 -10   4   5          2.59         -3.38         9.11 o
  -9   4   5        877.63        860.42        66.17 o
  -8   4   5         15.96         35.13        14.95 o
  -7   4   5       1373.51       1368.61        78.18 o
  -6   4   5        496.46        564.57        31.60 o
  -5   4   5          1.33         -0.88         4.17 o
  -4   4   5        347.78        376.56        17.22 o
  -3   4   5       1299.26       1362.75        48.26 o
  -2   4   5       2206.91       2388.24        81.76 o
  -1   4   5      15284.13      17295.36       429.96 o
   0   4   5        792.60        879.76        24.70 o
   1   4   5       1925.50       2102.79       160.77 o
   2   4   5        286.74        302.31        16.18 o
   3   4   5        270.68        324.96        40.66 o
   4   4   5        125.01        125.99        10.28 o
   5   4   5       1029.96       1068.62        34.23 o
   6   4   5       1013.33       1051.47        31.90 o
   7   4   5        673.39        732.50        32.85 o
   8   4   5         87.64         83.88        12.64 o
   9   4   5         91.62         85.13        15.47 o
 -11   5   5          9.28         28.90        15.83 o
 -10   5   5        265.61        286.69        38.64 o
  -9   5   5        264.43        281.05        35.06 o
  -8   5   5        496.48        587.61        49.02 o
  -7   5   5         38.44         26.44        11.50 o
  -6   5   5       1372.34       1396.90        73.56 o
  -5   5   5        168.72        172.78        12.82 o
  -4   5   5       1203.57       1153.45        35.41 o
  -3   5   5        133.87        164.99        10.88 o
  -2   5   5       1218.20       1141.92        44.64 o
  -1   5   5       1061.34       1128.24        31.18 o
   0   5   5       6571.71       7178.49       139.87 o
   1   5   5        986.56       1173.91        50.17 o
   2   5   5       1206.31       1400.35        80.50 o
   3   5   5        783.89        839.75        63.68 o
   4   5   5       2255.17       2503.52       125.78 o
   5   5   5          1.00          3.48         3.63 o
   6   5   5       1054.81       1030.31        51.71 o
   7   5   5          0.14          8.86         5.11 o
   8   5   5         47.86         48.36        11.82 o
   9   5   5         21.31         16.43         8.11 o
 -11   6   5        506.10        602.64        59.51 o
 -10   6   5        289.84        263.32        37.12 o
  -9   6   5         93.07        101.25        21.60 o
  -8   6   5        443.59        424.30        40.64 o
  -7   6   5         94.34        112.37        18.98 o
  -6   6   5        108.39        171.43        22.13 o
  -5   6   5        770.51        729.86        28.28 o
  -4   6   5         47.21         52.58         8.21 o
  -3   6   5        982.61        983.05        37.04 o
  -2   6   5        795.38        774.13        29.38 o
  -1   6   5        493.23        502.21        19.92 o
   0   6   5         69.53         81.45         6.90 o
   1   6   5       2116.24       2202.71        72.77 o
   2   6   5        414.23        426.76        23.84 o
   3   6   5       1363.90       1416.88       126.82 o
   4   6   5        637.01        674.64        22.17 o
   5   6   5       2066.07       2149.28       135.01 o
   6   6   5        268.30        289.68        24.56 o
   7   6   5        311.87        320.90        40.06 o
   8   6   5         54.17         61.62        20.98 o
 -10   7   5        117.67        160.98        28.06 o
  -9   7   5         77.66        107.31        21.99 o
  -8   7   5         37.99         42.22        14.72 o
  -7   7   5        214.56        218.93        26.95 o
  -6   7   5        505.94        533.13        41.00 o
  -5   7   5       2863.77       2945.57        84.75 o
  -4   7   5       1993.22       1912.94        63.72 o
  -3   7   5        958.59        868.34        35.11 o
  -2   7   5       1097.09       1137.32        40.57 o
  -1   7   5        729.89        783.61        26.40 o
   0   7   5         85.47         98.53         8.01 o
   1   7   5        225.15        238.77        15.80 o
   2   7   5       3502.97       3892.87       246.13 o
   3   7   5        597.87        654.29        30.85 o
   4   7   5       1022.93       1077.23        84.21 o
   5   7   5        283.37        325.31        21.03 o
   6   7   5        261.06        277.02        37.70 o
   7   7   5          2.86         -8.37        12.06 o
   8   7   5        134.15        145.95        30.14 o
 -10   8   5         44.49         22.69        11.58 o
  -9   8   5         11.80         -8.02        12.72 o
  -8   8   5         71.10         56.16        15.21 o
  -7   8   5        201.71        249.71        29.40 o
  -6   8   5       1437.93       1427.74        77.40 o
  -5   8   5        529.29        552.12        31.77 o
  -4   8   5       4537.22       4298.07       132.61 o
  -3   8   5        742.95        767.60        32.41 o
  -2   8   5        458.15        453.93        23.19 o
  -1   8   5        291.78        289.67        15.06 o
   0   8   5        242.21        245.87        13.38 o
   1   8   5         68.37         72.55         6.73 o
   2   8   5       3068.33       3306.00       213.19 o
   3   8   5        549.45        555.31        30.43 o
   4   8   5       1311.36       1451.47        61.59 o
   5   8   5         62.13         54.81        11.44 o
   6   8   5         21.14         36.71        15.51 o
   7   8   5        271.20        266.51        39.66 o
 -10   9   5          4.42        -14.38        14.38 o
  -9   9   5         54.22         83.58        19.97 o
  -8   9   5         91.47        118.94        23.81 o
  -7   9   5        534.89        522.28        45.24 o
  -6   9   5        119.89        127.67        23.12 o
  -5   9   5        351.32        303.77        23.13 o
  -4   9   5        357.72        351.60        24.76 o
  -3   9   5        818.96        839.04        31.37 o
  -2   9   5          1.19          5.07         4.32 o
  -1   9   5        779.84        769.29        27.53 o
   0   9   5        102.87         96.43         8.24 o
   1   9   5        652.02        689.22        49.78 o
   2   9   5        127.13        150.13        15.63 o
   3   9   5       1986.18       2211.02        80.37 o
   4   9   5        249.53        256.13        18.34 o
   5   9   5        262.80        258.80        23.50 o
   6   9   5        125.52        197.39        34.01 o
   7   9   5         85.22         78.36        20.73 o
  -9  10   5         28.02         47.90        17.59 o
  -8  10   5        811.48        808.76        61.60 o
  -7  10   5        126.65        150.34        25.71 o
  -6  10   5        469.51        420.07        39.15 o
  -5  10   5         42.71         30.58         9.04 o
  -4  10   5        234.75        250.31        21.85 o
  -3  10   5        315.51        266.23        21.80 o
  -2  10   5        828.82        824.13        33.19 o
  -1  10   5        153.53        145.28        18.03 o
   0  10   5       1128.50       1123.68        48.38 o
   1  10   5        127.01        144.53        15.73 o
   2  10   5        874.63        880.16        42.38 o
   3  10   5        117.75        108.15        12.07 o
   4  10   5        186.93        197.17        21.35 o
   5  10   5         46.10         52.26        19.36 o
   6  10   5        392.52        445.92        53.10 o
  -9  11   5         64.03         80.23        25.27 o
  -8  11   5        737.84        819.98        64.65 o
  -7  11   5        269.11        290.50        34.07 o
  -6  11   5        199.28        159.39        24.89 o
  -5  11   5         64.50         69.02        17.01 o
  -4  11   5         71.81         55.03        11.05 o
  -3  11   5        464.03        475.00        31.33 o
  -2  11   5       2042.35       2029.23       163.57 o
  -1  11   5        811.91        769.87        39.87 o
   0  11   5        658.44        678.16        37.07 o
   1  11   5        976.76       1009.90        46.98 o
   2  11   5        126.53        101.22        15.79 o
   3  11   5          0.73         -8.09         8.09 o
   4  11   5          1.07          1.33         6.33 o
   5  11   5        293.67        265.03        40.02 o
  -8  12   5         49.33         51.17        18.40 o
  -7  12   5        448.23        485.19        47.07 o
  -6  12   5          0.69          5.13         8.80 o
  -5  12   5         97.08        110.62        21.50 o
  -4  12   5        123.00        113.25        16.56 o
  -3  12   5        386.29        379.42        29.73 o
  -2  12   5         14.62         22.60        24.80 o
  -1  12   5       2180.98       2169.92       180.18 o
   0  12   5         76.96        117.16        36.46 o
   1  12   5        465.18        452.21        30.94 o
   2  12   5        231.64        226.79        23.73 o
   3  12   5          4.91          9.10        19.09 o
   4  12   5        180.88        161.61        26.74 o
  -7  13   5        187.15        164.90        29.11 o
  -6  13   5        180.64        203.91        31.07 o
  -5  13   5         80.58         71.04        17.66 o
  -4  13   5        513.75        532.75        48.14 o
  -3  13   5          7.79         14.70        12.75 o
  -2  13   5        196.49        212.51        22.03 o
  -1  13   5          0.05          1.41        15.70 o
   0  13   5        932.36        972.56        77.01 o
   1  13   5         31.98         52.21        19.14 o
   2  13   5        618.22        604.17        41.30 o
   3  13   5        148.00        150.96        20.58 o
  -6  14   5        133.60        123.66        24.90 o
  -5  14   5        439.06        446.65        46.23 o
  -4  14   5        417.45        380.50        42.40 o
  -3  14   5        227.03        247.53        32.10 o
  -2  14   5        129.10        136.82        17.82 o
  -1  14   5          6.73          6.26        10.11 o
   0  14   5         32.13         29.47        14.14 o
   1  14   5        313.15        288.00        28.85 o
   2  14   5          0.38         16.75         9.08 o
   3  14   5        487.79        417.07        49.60 o
  -5  15   5        422.07        423.99        47.91 o
  -4  15   5         44.79         81.39        21.68 o
  -3  15   5        461.86        474.16        46.55 o
  -2  15   5         94.43         89.14        19.65 o
  -1  15   5         44.66         10.41         9.85 o
   0  15   5          2.66         18.73        13.26 o
   1  15   5         17.81          7.39        12.71 o
  -3  16   5          0.24         37.63        18.03 o
  -2  16   5        326.96        271.16        36.09 o
  -1 -17   6        173.10        191.56        33.31 o
   0 -17   6        110.31        136.09        27.39 o
   1 -17   6        443.70        507.72        51.94 o
   2 -17   6         15.02         62.18        22.60 o
  -3 -16   6        154.46        119.18        27.40 o
  -2 -16   6          2.08          0.57         9.35 o
  -1 -16   6        513.85        492.14        51.74 o
   0 -16   6         30.60         49.40        15.94 o
   1 -16   6        245.41        209.57        31.62 o
   2 -16   6        496.89        484.26        48.73 o
   3 -16   6        273.58        293.18        37.94 o
   4 -16   6         50.93         31.87        15.67 o
   5 -16   6         58.01         29.90        14.16 o
  -5 -15   6          0.44         18.01        10.14 o
  -4 -15   6        570.75        536.55        58.08 o
  -3 -15   6          0.86        -17.31        17.31 o
  -2 -15   6         88.08        121.25        25.82 o
  -1 -15   6          0.54         14.15        13.70 o
   0 -15   6        161.94        148.32        24.30 o
   1 -15   6         24.97         15.50         9.65 o
   2 -15   6       1097.96       1072.74        73.15 o
   3 -15   6         27.74         96.01        22.89 o
   4 -15   6        380.77        434.10        46.91 o
   5 -15   6         17.50         24.91        13.56 o
   6 -15   6         59.39         61.33        18.15 o
  -6 -14   6        219.54        182.64        39.36 o
  -5 -14   6         64.29         65.42        14.34 o
  -4 -14   6         71.62         85.14        15.71 o
  -3 -14   6        328.37        363.79        29.13 o
  -2 -14   6         12.25         27.85        13.66 o
  -1 -14   6        300.21        320.60        37.43 o
   0 -14   6         30.43         39.02        14.42 o
   1 -14   6        811.85        758.84        57.50 o
   2 -14   6        100.16        110.40        22.32 o
   3 -14   6        474.10        499.15        46.78 o
   4 -14   6         31.59         55.45        17.50 o
   5 -14   6        399.49        391.02        42.50 o
   6 -14   6        254.07        235.40        34.33 o
   7 -14   6        343.72        425.90        46.67 o
  -7 -13   6         96.02         76.73        24.43 o
  -6 -13   6        154.04        144.90        21.10 o
  -5 -13   6        344.82        333.98        29.72 o
  -4 -13   6          7.08          8.32         6.78 o
  -3 -13   6        442.64        422.69        30.13 o
  -2 -13   6        493.25        460.50        33.68 o
  -1 -13   6        164.63        162.48        18.59 o
   0 -13   6        286.16        267.57        32.59 o
   1 -13   6        228.41        257.47        30.47 o
   2 -13   6        245.72        257.53        30.17 o
   3 -13   6        423.48        394.34        39.29 o
   4 -13   6        360.99        360.37        37.90 o
   5 -13   6         49.33         33.06        11.37 o
   6 -13   6        746.92        721.11        58.92 o
   7 -13   6          3.86          0.78         9.94 o
   8 -13   6         50.09         58.38        18.25 o
  -7 -12   6         14.29         -6.23        21.67 o
  -6 -12   6         81.64         77.97        16.54 o
  -5 -12   6         25.14         13.37         7.89 o
  -4 -12   6       1193.38       1153.82        54.51 o
  -3 -12   6         42.32         75.69        15.24 o
  -2 -12   6        951.77        969.21       130.12 o
  -1 -12   6        470.92        485.83        28.07 o
   0 -12   6        763.85        783.98        34.21 o
   1 -12   6         38.53         30.19         9.77 o
   2 -12   6          5.31         23.18         9.00 o
   3 -12   6          0.75         -8.21         8.72 o
   4 -12   6        334.70        353.46        35.97 o
   5 -12   6       1486.87       1507.78        86.35 o
   6 -12   6        382.65        414.20        41.35 o
   7 -12   6        429.05        455.57        44.78 o
   8 -12   6         18.88         27.02        13.52 o
  -8 -11   6         43.62         72.99        17.52 o
  -7 -11   6        103.88         97.99        20.84 o
  -6 -11   6          1.37          9.03        15.29 o
  -5 -11   6         33.67         17.21         7.18 o
  -4 -11   6         36.71         39.73        10.08 o
  -3 -11   6       1869.18       1845.09       119.53 o
  -2 -11   6        116.57        161.75        17.37 o
  -1 -11   6       2654.43       2547.96        78.18 o
   0 -11   6         48.02         41.28         5.15 o
   1 -11   6       1624.40       1434.38        58.00 o
   2 -11   6        170.32        197.23        24.90 o
   3 -11   6        160.72        170.87        21.70 o
   4 -11   6        375.92        379.54        36.69 o
   5 -11   6       1792.31       1788.89        92.52 o
   6 -11   6         86.62         97.31        19.59 o
   7 -11   6        729.11        804.10        59.39 o
   8 -11   6         30.06         43.96        14.93 o
   9 -11   6         28.53         32.88        13.97 o
  -8 -10   6         24.34         53.69        15.52 o
  -7 -10   6        212.03        204.56        35.11 o
  -6 -10   6        853.09        885.37        96.31 o
  -5 -10   6          4.51         -3.91         7.00 o
  -4 -10   6        365.28        336.73        25.07 o
  -3 -10   6        210.99        208.54        19.74 o
  -2 -10   6        836.09        791.88       116.96 o
  -1 -10   6       1206.29       1084.17        29.04 o
   0 -10   6        961.96        863.22        24.78 o
   1 -10   6        157.19        150.74        24.89 o
   2 -10   6       1676.77       1457.62        74.92 o
   3 -10   6         90.66        108.21        17.83 o
   4 -10   6       1627.93       1555.14        79.60 o
   5 -10   6         11.84         29.36        11.83 o
   6 -10   6        401.05        370.46        35.68 o
   7 -10   6          2.76          5.19         9.93 o
   8 -10   6        172.67        217.25        29.76 o
   9 -10   6         42.03         32.44        13.95 o
  -9  -9   6         22.46         41.92        12.87 o
  -8  -9   6        175.83        184.15        23.89 o
  -7  -9   6        245.36        276.84        27.38 o
  -6  -9   6        214.74        214.04        24.64 o
  -5  -9   6        590.95        590.98        36.18 o
  -4  -9   6        412.68        416.20        27.90 o
  -3  -9   6        129.68        117.49        13.60 o
  -2  -9   6          2.36          4.38         1.81 o
  -1  -9   6          1.74          1.63         6.51 o
   0  -9   6       2013.52       1970.66        47.90 o
   1  -9   6       2603.50       2214.92       297.84 o
   2  -9   6         22.59         38.82        11.95 o
   3  -9   6       2975.78       2711.08       114.22 o
   4  -9   6        317.71        317.94        29.25 o
   5  -9   6        415.49        396.78        34.17 o
   6  -9   6        364.76        391.08        35.71 o
   7  -9   6         77.92        125.88        20.99 o
   8  -9   6          0.30        -12.01        12.01 o
   9  -9   6        366.96        374.78        41.05 o
  -9  -8   6         32.38         34.80        11.99 o
  -8  -8   6         29.08          1.19         8.33 o
  -7  -8   6        819.79        805.60        61.96 o
  -6  -8   6        426.66        437.62        31.67 o
  -5  -8   6       1478.63       1405.05        57.15 o
  -4  -8   6        173.10        177.35        17.47 o
  -3  -8   6        865.43        903.66        48.08 o
  -2  -8   6         90.83         88.21         5.54 o
  -1  -8   6        300.48        310.41        17.70 o
   0  -8   6        439.84        375.96        18.87 o
   1  -8   6       1503.84       1320.64        65.25 o
   2  -8   6       3848.00       3621.64       139.35 o
   3  -8   6       2054.22       1960.09        86.28 o
   4  -8   6       1435.44       1211.36        62.63 o
   5  -8   6        236.78        224.67        25.00 o
   6  -8   6          3.48         -7.14         8.10 o
   7  -8   6        218.28        253.45        29.29 o
   8  -8   6        277.19        293.91        33.65 o
   9  -8   6         68.16         65.57        18.75 o
  10  -8   6        245.28        313.57        39.85 o
 -10  -7   6        102.31        128.30        21.00 o
  -9  -7   6        101.63        113.36        18.89 o
  -8  -7   6        166.00        140.67        19.46 o
  -7  -7   6         31.82         18.77         9.27 o
  -6  -7   6       2023.30       2040.64       115.57 o
  -5  -7   6        244.91        321.69        24.31 o
  -4  -7   6       3787.98       4113.64       110.05 o
  -3  -7   6        218.64        262.78        13.12 o
  -2  -7   6       3396.37       3608.37        66.83 o
  -1  -7   6         86.45         67.65         6.53 o
   0  -7   6       1556.18       1356.06        48.60 o
   1  -7   6        164.20        160.95        17.46 o
   2  -7   6       4244.10       3965.13       146.38 o
   3  -7   6          2.81         16.40         6.98 o
   4  -7   6       1594.29       1463.21        69.39 o
   5  -7   6        157.89        167.12        20.03 o
   6  -7   6        137.56         85.62        16.10 o
   7  -7   6        385.80        359.10        35.64 o
   8  -7   6        248.13        247.89        30.25 o
   9  -7   6         60.30         45.71        15.21 o
  10  -7   6        190.33        206.43        31.17 o
 -10  -6   6         36.53         43.69        24.57 o
  -9  -6   6        274.13        296.27        28.93 o
  -8  -6   6          4.28         -2.74         8.49 o
  -7  -6   6        998.32        931.85        64.69 o
  -6  -6   6        802.93        862.31        43.87 o
  -5  -6   6         53.96         83.67        14.39 o
  -4  -6   6       1567.03       1494.57        56.38 o
  -3  -6   6       2171.69       2209.18        63.78 o
  -2  -6   6          0.87          3.65         1.72 o
  -1  -6   6       2608.93       2260.47        43.20 o
   0  -6   6         89.24         86.04         7.46 o
   1  -6   6       2743.30       2739.06       104.00 o
   2  -6   6        329.06        261.07        20.44 o
   3  -6   6       2654.54       2398.84        95.09 o
   4  -6   6        101.80        104.01        14.73 o
   5  -6   6       1911.50       1945.50        87.33 o
   6  -6   6        327.74        338.21        31.66 o
   7  -6   6       1220.06       1233.72        70.78 o
   8  -6   6         13.42          8.10         9.49 o
   9  -6   6        177.18        197.58        29.46 o
  10  -6   6         17.47         75.71        21.50 o
 -11  -5   6         65.99         27.00        11.97 o
 -10  -5   6         56.90         43.09        17.62 o
  -9  -5   6        534.11        561.96        41.10 o
  -8  -5   6        902.52        875.66        37.15 o
  -7  -5   6        810.41        837.19        34.46 o
  -6  -5   6         52.10         60.34        11.17 o
  -5  -5   6        453.34        415.55        15.52 o
  -4  -5   6        356.84        326.36        14.70 o
  -3  -5   6        618.95        609.76        25.39 o
  -2  -5   6       2018.94       1812.65        42.94 o
  -1  -5   6       2555.10       2320.63        38.84 o
   0  -5   6       1498.23       1262.98        80.58 o
   1  -5   6       2371.17       2253.24        85.74 o
   2  -5   6          7.32         12.41         5.36 o
   3  -5   6        500.92        442.90        26.73 o
   4  -5   6       1031.91        990.82        32.17 o
   5  -5   6         20.13         20.09         4.89 o
   6  -5   6       2602.74       2421.52        72.24 o
   7  -5   6         12.58         18.16        15.32 o
   8  -5   6        835.63        871.97        61.62 o
   9  -5   6         71.76         82.99        20.73 o
  10  -5   6         61.50         74.80        18.78 o
 -11  -4   6          4.94         14.63         8.96 o
 -10  -4   6        167.40        157.10        23.00 o
  -9  -4   6        221.54        215.52        18.64 o
  -8  -4   6       1856.25       1858.19        60.07 o
  -7  -4   6        224.27        239.03        16.70 o
  -6  -4   6        745.48        743.54        29.08 o
  -5  -4   6        393.81        363.81        12.02 o
  -4  -4   6       2386.57       2613.89        99.32 o
  -3  -4   6        280.42        375.18        21.61 o
  -2  -4   6      11138.39      11431.53       214.78 o
  -1  -4   6       2676.38       2661.74        61.33 o
   0  -4   6       5360.96       4624.88        78.00 o
   1  -4   6        314.41        270.55        17.90 o
   2  -4   6       1906.47       1732.68       164.42 o
   3  -4   6         13.63          6.25         2.13 o
   4  -4   6         58.77         61.56         8.62 o
   5  -4   6        230.44        225.93        30.09 o
   6  -4   6       1478.59       1354.92        55.77 o
   7  -4   6        420.44        369.58        42.34 o
   8  -4   6         17.12          5.94         8.58 o
   9  -4   6         78.12        117.10        22.95 o
  10  -4   6         48.18         20.43        12.76 o
 -11  -3   6        248.70        239.14        25.08 o
 -10  -3   6         65.91         66.76        22.96 o
  -9  -3   6       1007.85        967.01        47.82 o
  -8  -3   6        343.42        305.46        19.96 o
  -7  -3   6        810.93        772.10        38.43 o
  -6  -3   6         31.00         23.03         4.89 o
  -5  -3   6        124.07        120.52         8.49 o
  -4  -3   6         55.21         37.65         4.59 o
  -3  -3   6       3237.88       3127.32        86.54 o
  -2  -3   6        894.18        817.31        19.17 o
  -1  -3   6      12630.60      11936.28       171.31 o
   0  -3   6        184.10        186.45         7.77 o
   1  -3   6       3105.61       2561.09       124.29 o
   2  -3   6       4270.00       4315.49       145.30 o
   3  -3   6       1266.31       1107.25        34.28 o
   4  -3   6       1038.89       1000.49        34.65 o
   5  -3   6       2036.20       1950.81       170.36 o
   6  -3   6         94.25         79.40        14.06 o
   7  -3   6       1122.63       1022.45        94.71 o
   8  -3   6          3.43         -5.29         8.74 o
   9  -3   6         25.23         15.66         7.77 o
  10  -3   6         76.03         82.98        14.55 o
 -11  -2   6        111.18        120.26        20.82 o
 -10  -2   6        124.72        118.80        16.37 o
  -9  -2   6        769.42        751.33        41.52 o
  -8  -2   6        203.21        186.38        18.07 o
  -7  -2   6        620.55        562.60        51.68 o
  -6  -2   6        454.73        432.69        19.85 o
  -5  -2   6          1.94          5.88         3.64 o
  -4  -2   6       4447.87       4324.78       199.20 o
  -3  -2   6        250.55        168.52         8.62 o
  -2  -2   6       3891.85       3387.42        83.14 o
  -1  -2   6         58.26         54.94         4.16 o
   0  -2   6       1435.21       1174.53        23.10 o
   1  -2   6         60.04         70.79         9.64 o
   2  -2   6       4876.83       4706.26       113.81 o
   3  -2   6        813.90        741.97        93.50 o
   4  -2   6       5187.70       5599.16       572.22 o
   5  -2   6        295.47        307.38        19.25 o
   6  -2   6       1400.27       1413.52       140.92 o
   7  -2   6          0.04         -2.42         4.19 o
   8  -2   6        837.80        799.11        48.78 o
   9  -2   6         21.18         28.41         6.21 o
  10  -2   6         94.93         70.09        31.06 o
 -12  -1   6        336.88        343.09        38.93 o
 -11  -1   6        208.74        214.66        47.82 o
 -10  -1   6        157.66        171.15        29.82 o
  -9  -1   6        182.93        142.22        16.23 o
  -8  -1   6        733.92        719.07        38.38 o
  -7  -1   6          7.95         13.12         6.70 o
  -6  -1   6       5211.27       5096.00       134.38 o
  -5  -1   6       2961.93       2895.44       114.08 o
  -4  -1   6       4956.14       4836.19       268.10 o
  -3  -1   6          9.32          6.39         2.46 o
  -2  -1   6       4119.09       4151.50       200.61 o
  -1  -1   6       1323.62       1258.68        65.36 o
   0  -1   6        132.11        115.88         6.55 o
   1  -1   6         59.19         45.00         3.69 o
   2  -1   6       2593.56       2848.96        78.02 o
   3  -1   6       4596.97       4395.53       158.55 o
   4  -1   6       1026.34        982.52       135.22 o
   5  -1   6        721.47        785.33        94.59 o
   6  -1   6        311.10        287.07        19.45 o
   7  -1   6        123.01        122.89        13.68 o
   8  -1   6         77.56         61.04        12.55 o
   9  -1   6        605.37        582.04        31.21 o
  10  -1   6         24.78         23.53        18.17 o
 -12   0   6         24.52          8.32        10.31 o
 -11   0   6        345.70        345.57        29.47 o
 -10   0   6         10.34          8.05         6.99 o
  -9   0   6        218.04        200.18        19.57 o
  -8   0   6         67.08         34.52         7.28 o
  -7   0   6        278.16        247.14        18.68 o
  -6   0   6         62.65         54.60        16.59 o
  -5   0   6       5709.01       5274.42       109.45 o
  -4   0   6        182.23        159.45         9.75 o
  -3   0   6       1588.56       1468.21        46.15 o
  -2   0   6        183.52        174.07        10.83 o
  -1   0   6        190.57        218.05        12.19 o
   0   0   6         13.78          9.41         2.08 o
   1   0   6       2300.64       2056.44       112.94 o
   2   0   6       4170.54       4739.10       114.27 o
   3   0   6       7351.44       7836.13       185.08 o
   4   0   6       1068.97       1224.04        43.30 o
   5   0   6        971.79       1069.82        41.86 o
   6   0   6        262.55        295.05        20.20 o
   7   0   6         26.59         18.72         6.10 o
   8   0   6          2.81         -7.58         7.58 o
   9   0   6        241.52        173.34        24.60 o
  10   0   6        155.95        117.00        19.29 o
 -12   1   6        108.87         74.47        16.80 o
 -11   1   6        103.37         81.16        13.41 o
 -10   1   6        206.20        201.69        21.34 o
  -9   1   6        119.87        101.41        14.81 o
  -8   1   6        641.98        589.82        52.02 o
  -7   1   6         36.54         28.01        11.32 o
  -6   1   6       2152.25       2174.46        73.34 o
  -5   1   6        329.67        316.39        15.15 o
  -4   1   6       5487.85       5235.78       107.98 o
  -3   1   6       1470.10       1451.27        98.71 o
  -2   1   6        637.84        528.39        14.23 o
  -1   1   6       1654.10       1738.21        30.24 o
   0   1   6       1112.01       1105.61        48.63 o
   1   1   6        168.56        255.71         9.85 o
   2   1   6       8927.85       8992.12       617.90 o
   3   1   6         24.72         26.12         6.28 o
   4   1   6       2114.69       2309.44       113.74 o
   5   1   6        219.00        233.10        12.05 o
   6   1   6        258.99        252.11        13.54 o
   7   1   6        134.21        120.48        12.47 o
   8   1   6        570.21        539.16        43.30 o
   9   1   6         29.17         25.99        10.00 o
  10   1   6        165.15        105.91        72.72 o
 -12   2   6        161.02        140.14        24.54 o
 -11   2   6         12.03         -3.28        13.08 o
 -10   2   6        494.11        453.75        27.61 o
  -9   2   6       1360.33       1366.36        85.37 o
  -8   2   6        361.07        400.25        43.94 o
  -7   2   6       1172.54       1222.86        75.33 o
  -6   2   6        690.61        681.91        25.74 o
  -5   2   6       1977.61       2077.52        53.23 o
  -4   2   6        751.05        705.30        21.12 o
  -3   2   6        417.57        310.33        11.93 o
  -2   2   6         66.92         63.18         5.25 o
  -1   2   6       8803.40       9203.76       173.90 o
   0   2   6        754.38        675.17        44.61 o
   1   2   6       2265.26       2418.51        50.72 o
   2   2   6        237.61        226.55        19.97 o
   3   2   6       1048.47       1180.99        59.57 o
   4   2   6        208.49        233.25        13.03 o
   5   2   6        580.55        625.79        25.00 o
   6   2   6         32.35         37.39         7.15 o
   7   2   6       1328.49       1354.46        59.34 o
   8   2   6         20.99         35.69         8.54 o
   9   2   6        289.44        282.52        26.88 o
  10   2   6          0.18          7.97        11.93 o
 -12   3   6          1.74        -19.77        19.77 o
 -11   3   6         92.24         79.53        13.51 o
 -10   3   6          0.55          4.01        10.56 o
  -9   3   6       1387.07       1428.65        89.85 o
  -8   3   6         80.42        111.21        23.66 o
  -7   3   6       1040.43       1037.82        47.21 o
  -6   3   6        417.02        438.06        17.99 o
  -5   3   6        581.62        540.83        19.64 o
  -4   3   6        109.62        116.25         9.26 o
  -3   3   6       1050.59       1175.64        41.92 o
  -2   3   6       3307.03       3629.89        93.96 o
  -1   3   6       2197.92       2252.96        59.10 o
   0   3   6       4393.07       4611.74       148.70 o
   1   3   6       1310.07       1364.31        32.36 o
   2   3   6        502.64        578.27        18.02 o
   3   3   6        219.64        256.50        28.71 o
   4   3   6        182.71        174.58        11.84 o
   5   3   6        691.24        735.78        28.31 o
   6   3   6       1204.39       1309.68        56.18 o
   7   3   6        244.23        302.49        20.23 o
   8   3   6        551.20        566.82        37.05 o
   9   3   6          2.91         -5.69        10.13 o
 -11   4   6         34.06         40.67        15.04 o
 -10   4   6        407.28        342.02        43.10 o
  -9   4   6         35.86         24.77        13.88 o
  -8   4   6       1464.78       1487.08        87.60 o
  -7   4   6         30.69         53.30        14.66 o
  -6   4   6       1035.63        987.47        34.32 o
  -5   4   6          9.30          4.50         3.71 o
  -4   4   6         49.81         58.68         6.84 o
  -3   4   6         20.28         23.61         6.14 o
  -2   4   6       5251.10       5289.85       114.09 o
  -1   4   6        850.50        984.81        29.11 o
   0   4   6       9505.56      10427.46       197.66 o
   1   4   6        290.35        316.59        21.27 o
   2   4   6       1307.19       1626.73        89.13 o
   3   4   6         40.92         59.01         7.49 o
   4   4   6         95.40         92.44        11.52 o
   5   4   6        396.18        472.47        22.63 o
   6   4   6        967.89       1013.32        37.85 o
   7   4   6        269.55        312.68        21.15 o
   8   4   6        341.06        396.51        31.61 o
   9   4   6        180.09        160.22        21.51 o
 -11   5   6        178.86        170.47        30.71 o
 -10   5   6         83.25         66.12        19.91 o
  -9   5   6        364.83        403.26        42.84 o
  -8   5   6        586.36        649.50        51.98 o
  -7   5   6       1121.23       1102.18        66.76 o
  -6   5   6         40.75         24.09         8.56 o
  -5   5   6       1141.75       1167.78        37.91 o
  -4   5   6        203.87        205.84        13.32 o
  -3   5   6        707.82        667.13        24.01 o
  -2   5   6         17.55         10.95         3.07 o
  -1   5   6       4970.16       5403.68       110.20 o
   0   5   6        655.11        681.92        22.28 o
   1   5   6       1323.64       1443.36        37.05 o
   2   5   6        247.31        237.13        12.10 o
   3   5   6       3254.22       3669.88       307.94 o
   4   5   6          1.46          9.49         5.17 o
   5   5   6        923.81        991.81        48.15 o
   6   5   6         84.84         74.37         8.19 o
   7   5   6        685.32        718.35        42.13 o
   8   5   6         39.45         25.64        12.50 o
   9   5   6         19.80         37.35        15.37 o
 -10   6   6        134.21        167.70        29.99 o
  -9   6   6        222.14        241.26        32.52 o
  -8   6   6         16.04         36.72        14.01 o
  -7   6   6        629.67        646.46        49.19 o
  -6   6   6        534.97        597.97        26.65 o
  -5   6   6        347.57        358.45        19.46 o
  -4   6   6       2561.52       2622.74        89.99 o
  -3   6   6         48.24         45.87         6.78 o
  -2   6   6        534.02        471.31        19.59 o
  -1   6   6        478.49        494.64        19.38 o
   0   6   6        117.59        131.85         9.42 o
   1   6   6        360.77        390.34        25.00 o
   2   6   6        841.91        885.54        43.32 o
   3   6   6          6.47          5.08         4.26 o
   4   6   6       1654.76       1770.62        65.51 o
   5   6   6         80.63        112.64        11.59 o
   6   6   6        391.54        468.96        49.23 o
   7   6   6        124.45         83.21        22.48 o
   8   6   6        124.08        119.71        27.19 o
 -10   7   6        521.08        640.39        58.17 o
  -9   7   6         82.87         92.41        20.40 o
  -8   7   6         68.50         87.38        18.18 o
  -7   7   6        113.30        119.20        20.13 o
  -6   7   6       1137.38       1182.49        49.49 o
  -5   7   6        150.01        171.90        14.29 o
  -4   7   6       2338.21       2337.71        77.21 o
  -3   7   6       1773.49       1619.99        55.04 o
  -2   7   6        834.12        865.03        40.03 o
  -1   7   6         59.83         79.19         7.48 o
   0   7   6        158.64        185.62        11.43 o
   1   7   6        333.26        378.59        23.50 o
   2   7   6        578.84        577.86        40.35 o
   3   7   6        847.28        884.54        45.87 o
   4   7   6        240.37        316.14        19.10 o
   5   7   6        612.61        676.76       107.83 o
   6   7   6        133.71        154.28        29.49 o
   7   7   6        174.20        201.19        34.38 o
 -10   8   6         45.69         73.10        19.16 o
  -9   8   6        276.02        334.48        38.47 o
  -8   8   6        108.66         96.66        18.93 o
  -7   8   6        490.24        443.79        40.56 o
  -6   8   6          0.19         14.13         9.68 o
  -5   8   6       3085.50       3029.05        77.77 o
  -4   8   6         19.88         42.36         8.64 o
  -3   8   6       2412.24       2315.26        73.07 o
  -2   8   6          0.14          3.30         4.11 o
  -1   8   6         88.46         82.67         8.24 o
   0   8   6         96.48         93.43         8.52 o
   1   8   6        569.22        553.68        22.29 o
   2   8   6          0.36          8.47        11.93 o
   3   8   6       3378.05       3545.57       158.45 o
   4   8   6        109.87        141.62        18.17 o
   5   8   6        584.44        557.99        34.89 o
   6   8   6        115.53        160.18        30.39 o
   7   8   6         73.98         52.04        19.61 o
 -10   9   6         46.86         19.20         9.85 o
  -9   9   6         10.54         -4.98        12.35 o
  -8   9   6        553.13        594.58        51.41 o
  -7   9   6          2.99         26.19        11.84 o
  -6   9   6        178.55        193.24        19.99 o
  -5   9   6        419.07        398.25        27.11 o
  -4   9   6       1197.29       1144.05        58.20 o
  -3   9   6         77.49         73.40         9.38 o
  -2   9   6        104.92         98.08         9.60 o
  -1   9   6         93.27        105.19         9.69 o
   0   9   6        784.51        812.52        38.41 o
   1   9   6         58.65         45.93        10.68 o
   2   9   6       1206.94       1253.24        50.79 o
   3   9   6        364.29        378.87        39.92 o
   4   9   6        546.97        542.97        35.25 o
   5   9   6         17.07          5.70         8.95 o
   6   9   6        481.19        503.36        55.76 o
  -9  10   6        125.08         94.89        21.26 o
  -8  10   6        276.38        313.98        37.01 o
  -7  10   6        931.30       1030.80        68.61 o
  -6  10   6        192.87        178.96        27.17 o
  -5  10   6        147.98        121.16        15.11 o
  -4  10   6        272.16        262.35        22.55 o
  -3  10   6         78.76         57.76         8.99 o
  -2  10   6        142.63        135.25        11.74 o
  -1  10   6        977.50        969.96        44.58 o
   0  10   6        110.52        108.64        13.64 o
   1  10   6        572.05        596.59        33.20 o
   2  10   6        182.71        185.94        29.11 o
   3  10   6        212.94        214.52        22.82 o
   4  10   6          0.69          9.65         7.54 o
   5  10   6        213.22        193.59        34.04 o
   6  10   6         32.06         48.87        19.79 o
  -9  11   6        482.47        533.15        52.39 o
  -8  11   6         12.88         63.20        20.72 o
  -7  11   6        646.82        583.19        50.98 o
  -6  11   6        140.35        121.12        21.68 o
  -5  11   6        115.94        103.41        15.20 o
  -4  11   6          6.45          0.68         5.50 o
  -3  11   6         50.33         93.29        14.37 o
  -2  11   6        195.05        225.12        21.68 o
  -1  11   6       1027.91        988.79        46.72 o
   0  11   6        861.10        818.08        47.65 o
   1  11   6        578.10        647.16        57.29 o
   2  11   6         61.97         57.57        17.79 o
   3  11   6         47.69         59.74        16.35 o
   4  11   6         98.93         92.18        15.49 o
   5  11   6        236.26        248.74        39.81 o
  -8  12   6        536.65        540.94        52.21 o
  -7  12   6         27.55         37.26        15.39 o
  -6  12   6        253.20        236.14        31.82 o
  -5  12   6         55.79         48.39        11.74 o
  -4  12   6         49.18         59.95        12.31 o
  -3  12   6         97.96        107.59        16.28 o
  -2  12   6        300.94        309.79        46.16 o
  -1  12   6         13.26         35.38        11.31 o
   0  12   6       1733.62       1716.33       105.04 o
   1  12   6         10.60         12.34        11.72 o
   2  12   6        200.10        229.27        33.96 o
   3  12   6         59.17         29.23        10.17 o
   4  12   6        175.29        206.47        24.19 o
  -7  13   6        171.29        171.09        29.51 o
  -6  13   6        293.58        320.74        38.73 o
  -5  13   6        305.75        303.79        36.27 o
  -4  13   6         82.03         96.78        17.27 o
  -3  13   6        319.34        351.48        28.97 o
  -2  13   6          0.41          8.19        21.61 o
  -1  13   6        352.44        362.20        62.64 o
   0  13   6        108.13        158.50        31.33 o
   1  13   6        330.06        329.55        44.53 o
   2  13   6          0.00         -7.72         7.72 o
   3  13   6        492.24        466.23        37.03 o
  -6  14   6         51.01         56.98        18.07 o
  -5  14   6        227.51        243.52        33.83 o
  -4  14   6        240.23        257.89        34.44 o
  -3  14   6        123.51        113.28        17.47 o
  -2  14   6        205.70        203.94        23.22 o
  -1  14   6         78.20        107.47        27.57 o
   0  14   6          1.03         -4.86        10.41 o
   1  14   6          6.75         -4.60        11.32 o
   2  14   6        579.99        538.83        40.82 o
   3  14   6         85.48         33.20        15.02 o
  -5  15   6         48.83         95.10        23.45 o
  -4  15   6        502.55        489.54        49.06 o
  -3  15   6         30.41         65.18        20.12 o
  -2  15   6        200.36        173.27        27.49 o
  -1 -17   7         94.20         68.03        21.41 o
   0 -17   7        134.46        145.04        30.21 o
   1 -17   7         18.45          7.77         8.66 o
   2 -17   7        591.71        637.46        58.96 o
  -3 -16   7         19.47         34.78        19.47 o
  -2 -16   7        108.45         95.78        22.29 o
  -1 -16   7          1.89         -1.25        12.90 o
   0 -16   7        118.73        108.54        24.52 o
   1 -16   7        233.19        191.71        29.30 o
   2 -16   7        255.99        279.28        36.05 o
   3 -16   7        247.36        326.35        40.04 o
   4 -16   7         81.72        139.32        27.42 o
   5 -16   7          9.44         23.94        14.30 o
  -6 -15   7         47.48         55.58        20.19 o
  -5 -15   7        676.42        593.73        63.78 o
  -4 -15   7         21.82         43.26        21.35 o
  -3 -15   7        174.56        200.13        33.64 o
  -2 -15   7         12.02         23.34        13.37 o
  -1 -15   7        167.28        182.62        30.08 o
   0 -15   7         61.40         58.55        17.19 o
   1 -15   7        416.15        432.82        43.74 o
   2 -15   7          5.54         30.76        15.59 o
   3 -15   7       1096.22       1149.68        77.98 o
   4 -15   7         38.64         75.91        21.35 o
   5 -15   7        199.60        231.29        32.80 o
   6 -15   7          0.41        -14.93        14.93 o
  -6 -14   7        210.31        205.29        40.39 o
  -5 -14   7        162.14        133.39        20.06 o
  -4 -14   7        190.13        163.17        20.14 o
  -3 -14   7         81.42         75.86        13.60 o
  -2 -14   7        346.06        313.24        38.95 o
  -1 -14   7        176.98        160.38        27.55 o
   0 -14   7        523.44        503.63        46.54 o
   1 -14   7        124.33         93.42        20.47 o
   2 -14   7        437.26        421.31        40.88 o
   3 -14   7        242.15        268.74        34.80 o
   4 -14   7        604.59        710.80        57.24 o
   5 -14   7         10.16         -4.30        10.68 o
   6 -14   7        328.85        370.11        42.74 o
   7 -14   7         24.12         45.52        18.23 o
  -7 -13   7        256.05        200.80        33.33 o
  -6 -13   7        357.09        289.77        29.72 o
  -5 -13   7          2.26         10.65         9.22 o
  -4 -13   7        279.11        263.69        24.93 o
  -3 -13   7         57.50         63.25        12.39 o
  -2 -13   7         87.03         91.24        12.44 o
  -1 -13   7        974.04        894.85        63.96 o
   0 -13   7        175.66        191.69        27.15 o
   1 -13   7        261.49        234.62        29.59 o
   2 -13   7        140.56        147.15        23.39 o
   3 -13   7         14.37          6.98         9.91 o
   4 -13   7        315.05        319.65        34.91 o
   5 -13   7        274.08        260.78        33.41 o
   6 -13   7          0.24          6.97         9.80 o
   7 -13   7        419.40        546.70        51.92 o
   8 -13   7         47.19         53.57        18.28 o
  -7 -12   7        314.55        280.43        30.22 o
  -6 -12   7         13.43         13.26        18.10 o
  -5 -12   7        243.94        214.16        22.96 o
  -4 -12   7         16.71         15.68         8.63 o
  -3 -12   7        971.40        967.99        55.47 o
  -2 -12   7        518.77        496.85        33.40 o
  -1 -12   7       2077.38       2013.37        97.95 o
   0 -12   7        202.12        214.95        28.81 o
   1 -12   7        174.60        202.08        25.89 o
   2 -12   7         14.44         24.29        11.46 o
   3 -12   7        137.32        136.74        21.05 o
   4 -12   7         10.46         21.21        10.47 o
   5 -12   7        415.54        447.32        42.77 o
   6 -12   7        121.44        111.41        21.46 o
   7 -12   7        190.67        244.15        32.82 o
   8 -12   7        150.68        113.17        24.20 o
  -8 -11   7        171.61        166.94        28.68 o
  -7 -11   7         47.48         35.35        17.14 o
  -6 -11   7        302.06        316.18        28.69 o
  -5 -11   7        117.01         91.18        27.76 o
  -4 -11   7        206.98        230.52        21.20 o
  -3 -11   7         46.49         55.95        10.92 o
  -2 -11   7       3774.08       3542.30        81.18 o
  -1 -11   7         29.08         42.34        16.87 o
   0 -11   7       2367.75       2166.81        78.17 o
   1 -11   7          8.63         15.70        10.33 o
   2 -11   7        477.56        493.59        40.17 o
   3 -11   7          0.61          1.89         6.10 o
   4 -11   7        437.60        470.17        40.71 o
   5 -11   7         67.63        104.07        20.67 o
   6 -11   7        720.23        779.78        56.44 o
   7 -11   7         11.77         47.93        17.63 o
   8 -11   7        435.41        511.55        48.08 o
   9 -11   7         60.40         60.93        17.93 o
  -8 -10   7        408.34        475.68        41.74 o
  -7 -10   7        196.00        217.59        25.10 o
  -6 -10   7        431.60        417.19        32.26 o
  -5 -10   7        669.64        623.02        37.48 o
  -4 -10   7         15.05          9.37         5.42 o
  -3 -10   7        827.87        757.49        52.13 o
  -2 -10   7        141.86        139.96         7.32 o
  -1 -10   7        204.70        183.24        13.02 o
   0 -10   7       1000.59        929.35        28.99 o
   1 -10   7       1450.95       1425.88        73.90 o
   2 -10   7         18.70         30.91        11.33 o
   3 -10   7       1350.04       1243.42        68.24 o
   4 -10   7        163.07        189.01        24.00 o
   5 -10   7        911.15        873.10        56.19 o
   6 -10   7         32.52         46.71        15.15 o
   7 -10   7        525.47        595.52        49.05 o
   8 -10   7        110.67        145.30        24.65 o
   9 -10   7        131.93        160.95        26.68 o
  -9  -9   7        171.45        159.71        22.80 o
  -8  -9   7         39.83          2.07        16.92 o
  -7  -9   7        708.96        711.54        73.04 o
  -6  -9   7        181.21        180.80        20.83 o
  -5  -9   7        651.56        615.63        36.36 o
  -4  -9   7       1534.02       1435.62        56.55 o
  -3  -9   7       1279.01       1209.61        34.37 o
  -2  -9   7         22.29         28.11         3.56 o
  -1  -9   7        179.20        171.31        13.50 o
   0  -9   7          1.80          8.61         2.92 o
   1  -9   7        431.66        404.42        31.79 o
   2  -9   7       1177.80        956.17        54.83 o
   3  -9   7        766.60        793.92        48.77 o
   4  -9   7        816.90        784.80        49.27 o
   5  -9   7        118.57        155.47        21.30 o
   6  -9   7          2.68         -0.38         6.23 o
   7  -9   7        403.92        353.50        35.59 o
   8  -9   7        108.47         85.18        18.60 o
   9  -9   7          1.24        -13.20        13.20 o
  -9  -8   7          5.29         -3.42        12.09 o
  -8  -8   7         35.41          7.27         7.98 o
  -7  -8   7         26.50         32.02        10.76 o
  -6  -8   7       1579.56       1458.17        62.71 o
  -5  -8   7        138.44        116.71        15.16 o
  -4  -8   7       2554.05       2759.26        83.12 o
  -3  -8   7         54.23         72.81         7.03 o
  -2  -8   7        219.50        225.60        11.49 o
  -1  -8   7          1.45          0.92         2.37 o
   0  -8   7        364.54        327.75        22.54 o
   1  -8   7       2060.05       1888.31        83.83 o
   2  -8   7       2209.56       2184.66        93.85 o
   3  -8   7        780.57        724.64        44.21 o
   4  -8   7       1257.57       1198.27        61.88 o
   5  -8   7        531.61        532.86        39.05 o
   6  -8   7         73.62         60.91        14.29 o
   7  -8   7         35.04         27.19        10.09 o
   8  -8   7        217.00        244.84        31.32 o
   9  -8   7        230.74        258.37        33.73 o
  10  -8   7        150.56        178.11        29.35 o
 -10  -7   7         71.25         66.17        16.80 o
  -9  -7   7        452.31        445.60        74.07 o
  -8  -7   7         18.18         -9.73        29.91 o
  -7  -7   7       1044.46       1047.19        93.57 o
  -6  -7   7        293.97        324.43        25.98 o
  -5  -7   7       2634.51       2665.58        66.96 o
  -4  -7   7        637.91        547.63        22.11 o
  -3  -7   7       2246.86       2277.07        55.34 o
  -2  -7   7          0.84          3.61         2.23 o
  -1  -7   7        134.87        104.65         6.94 o
   0  -7   7          0.07          6.27         3.33 o
   1  -7   7       2401.27       2232.84        92.03 o
   2  -7   7         65.34         67.25        11.46 o
   3  -7   7       1896.09       1539.34        69.71 o
   4  -7   7         56.33         53.84        11.36 o
   5  -7   7       1478.90       1290.75        66.53 o
   6  -7   7        104.95         98.69        16.06 o
   7  -7   7        246.37        300.13        31.34 o
   8  -7   7        141.38         98.54        20.57 o
   9  -7   7        295.81        275.07        33.58 o
  10  -7   7         17.77         18.04        12.28 o
 -10  -6   7         48.24         18.24        11.71 o
  -9  -6   7        273.42        260.92        27.38 o
  -8  -6   7        414.83        424.76        33.08 o
  -7  -6   7        199.86        209.39        21.84 o
  -6  -6   7        477.77        517.54        56.50 o
  -5  -6   7       1149.48       1069.43        48.37 o
  -4  -6   7        568.13        573.63        22.52 o
  -3  -6   7       1116.54       1191.11        33.98 o
  -2  -6   7       1322.99       1134.14        26.29 o
  -1  -6   7        103.91         92.26         6.94 o
   0  -6   7       4848.90       4545.15       143.30 o
   1  -6   7        285.12        241.00        19.86 o
   2  -6   7       1069.54        967.16        47.24 o
   3  -6   7       1451.17       1336.23        60.59 o
   4  -6   7       1031.14        918.09        49.01 o
   5  -6   7        283.92        224.11        23.01 o
   6  -6   7       1226.60       1196.28        65.57 o
   7  -6   7          0.80          2.04         7.81 o
   8  -6   7        553.90        580.66        49.05 o
   9  -6   7         31.14         24.07        11.83 o
  10  -6   7        220.78        226.19        33.35 o
 -10  -5   7         95.46         88.47        26.93 o
  -9  -5   7         96.01        103.67        13.40 o
  -8  -5   7       1423.38       1343.42        47.33 o
  -7  -5   7        548.69        574.01        27.06 o
  -6  -5   7       1027.00        874.69        39.53 o
  -5  -5   7        119.35        103.28         6.87 o
  -4  -5   7        871.32        935.60        30.53 o
  -3  -5   7         99.19         84.36         7.46 o
  -2  -5   7       1039.02        886.82        32.23 o
  -1  -5   7       4364.52       3966.29        82.46 o
   0  -5   7       3989.21       3508.46       103.88 o
   1  -5   7       2424.30       1872.90       215.16 o
   2  -5   7        705.01        575.69        31.14 o
   3  -5   7         53.97         43.25         4.11 o
   4  -5   7        377.76        355.77        16.34 o
   5  -5   7       1051.59       1062.23        36.93 o
   6  -5   7        111.33        115.64        24.55 o
   7  -5   7       1431.89       1348.83        76.11 o
   8  -5   7        158.92        169.83        27.23 o
   9  -5   7        295.76        230.94        32.89 o
  10  -5   7         97.74         94.73        15.82 o
 -11  -4   7        162.93        108.04        21.71 o
 -10  -4   7         53.92         55.38        12.46 o
  -9  -4   7        913.95        864.63        67.43 o
  -8  -4   7          4.27         36.95        11.41 o
  -7  -4   7       2089.41       2036.54        74.36 o
  -6  -4   7        194.13        191.71        11.89 o
  -5  -4   7         71.94         83.71         7.36 o
  -4  -4   7         89.04         81.76         6.01 o
  -3  -4   7       1236.98       1210.92        41.50 o
  -2  -4   7         67.15         72.20         5.82 o
  -1  -4   7      10010.92       8772.27       153.37 o
   0  -4   7       1528.62       1342.62        32.82 o
   1  -4   7       4781.55       4546.92       111.92 o
   2  -4   7          3.14          1.82         2.67 o
   3  -4   7        423.03        470.41        18.26 o
   4  -4   7        100.78         82.37        13.36 o
   5  -4   7       1582.42       1564.65        59.72 o
   6  -4   7         79.42         92.12        12.10 o
   7  -4   7        454.87        420.63        25.29 o
   8  -4   7        229.23        202.52        27.25 o
   9  -4   7        175.49        139.02        21.89 o
  10  -4   7         13.31         13.41        11.49 o
 -11  -3   7         62.82         53.46        12.37 o
 -10  -3   7        200.07        192.35        23.04 o
  -9  -3   7        595.34        630.54        37.00 o
  -8  -3   7        685.47        624.52        34.32 o
  -7  -3   7         29.54         44.73         9.40 o
  -6  -3   7        655.33        712.98        28.18 o
  -5  -3   7        198.94        181.47        11.75 o
  -4  -3   7        857.11        812.64        25.53 o
  -3  -3   7        172.98        216.66        18.37 o
  -2  -3   7       5752.87       5409.52       106.33 o
  -1  -3   7        107.94        133.09         7.20 o
   0  -3   7       9743.27       9277.96       149.99 o
   1  -3   7          9.57         13.29         2.47 o
   2  -3   7       2637.26       2564.35        67.94 o
   3  -3   7        321.19        277.90        20.65 o
   4  -3   7       1289.55       1322.93        42.63 o
   5  -3   7        354.78        360.72        20.19 o
   6  -3   7       1360.55       1315.12        97.29 o
   7  -3   7         93.22         94.20        16.24 o
   8  -3   7        174.06        182.65        14.86 o
   9  -3   7         13.88          5.93         6.36 o
  10  -3   7         18.31         -4.92         8.89 o
 -11  -2   7        337.05        325.52        28.92 o
 -10  -2   7        167.51        163.64        19.20 o
  -9  -2   7         87.78         94.14        13.85 o
  -8  -2   7       1902.39       1768.12        84.28 o
  -7  -2   7         21.58         10.52         5.11 o
  -6  -2   7        649.50        598.89        33.70 o
  -5  -2   7       1289.17       1126.22        45.16 o
  -4  -2   7         32.18         16.25         5.25 o
  -3  -2   7       4748.64       4706.46       240.04 o
  -2  -2   7          1.53          4.15         1.32 o
  -1  -2   7       5981.30       6233.89       119.21 o
   0  -2   7       1063.07       1082.21        26.22 o
   1  -2   7        513.63        500.42        17.81 o
   2  -2   7          8.65          6.92         2.09 o
   3  -2   7       2951.91       2736.25        74.15 o
   4  -2   7         31.65         34.77         5.30 o
   5  -2   7       2963.33       2938.85       122.22 o
   6  -2   7         48.28         27.62         5.73 o
   7  -2   7        457.70        420.40        22.08 o
   8  -2   7         83.12         65.33         9.25 o
   9  -2   7        359.61        307.33        22.00 o
  10  -2   7         38.72         26.87        11.82 o
 -11  -1   7        518.44        503.05        35.67 o
 -10  -1   7         18.32         27.23         8.19 o
  -9  -1   7        274.85        256.79        22.01 o
  -8  -1   7          1.66          2.22         6.47 o
  -7  -1   7        481.48        491.05        22.73 o
  -6  -1   7        531.47        533.83        28.33 o
  -5  -1   7       5605.89       5339.91       144.07 o
  -4  -1   7       3388.92       3032.97        95.09 o
  -3  -1   7       6625.83       6817.64       202.97 o
  -2  -1   7         38.31         44.57         6.10 o
  -1  -1   7        343.71        305.80        23.14 o
   0  -1   7       1232.96       1263.30        82.59 o
   1  -1   7       2638.66       2528.02       103.21 o
   2  -1   7       3293.30       3342.79       135.69 o
   3  -1   7       2790.57       2755.82       214.17 o
   4  -1   7       2364.45       2488.38       175.34 o
   5  -1   7       1662.94       1773.08       116.90 o
   6  -1   7        201.33        202.82        19.86 o
   7  -1   7          0.85         -5.18         5.18 o
   8  -1   7         35.99         24.46        10.86 o
   9  -1   7         75.62         85.77        12.18 o
  10  -1   7        415.68        330.65        45.90 o
 -11   0   7         34.11         13.38        10.40 o
 -10   0   7        187.30        160.09        18.04 o
  -9   0   7         12.62         -6.60         6.60 o
  -8   0   7         72.91         63.08         9.83 o
  -7   0   7         96.24         83.31         9.24 o
  -6   0   7       2277.22       2270.15        78.03 o
  -5   0   7         77.48         94.37         9.42 o
  -4   0   7       6551.97       6305.38       322.69 o
  -3   0   7          0.03          3.13         3.32 o
  -2   0   7       2751.92       2648.70        99.25 o
  -1   0   7          1.82          2.00         1.14 o
   0   0   7       1489.19       1416.48        97.61 o
   1   0   7       1251.96       1182.38       147.38 o
   2   0   7       9059.13       9245.00       366.59 o
   3   0   7       1327.39       1322.35        34.23 o
   4   0   7       2907.27       3096.07        75.75 o
   5   0   7          4.21         13.70         6.55 o
   6   0   7          1.88          6.45         4.73 o
   7   0   7        143.26        134.13        12.19 o
   8   0   7         11.10         15.89        14.90 o
   9   0   7         57.95         37.63         8.96 o
  10   0   7        182.48        205.32        24.66 o
 -11   1   7         80.06         55.04        17.15 o
 -10   1   7        136.31        138.11        22.19 o
  -9   1   7        136.08        150.37        17.02 o
  -8   1   7          4.27         -1.21         8.67 o
  -7   1   7        830.07        834.51        42.54 o
  -6   1   7         66.33         63.95         7.42 o
  -5   1   7       3019.24       2872.70        67.63 o
  -4   1   7        724.72        630.59        22.92 o
  -3   1   7       2704.15       2441.99        69.35 o
  -2   1   7         57.31         58.58         4.09 o
  -1   1   7       1605.56       1618.88        29.10 o
   0   1   7          6.81          3.64         4.16 o
   1   1   7       1195.79       1008.33       113.38 o
   2   1   7        330.91        315.88        12.42 o
   3   1   7       2796.11       2639.77       145.10 o
   4   1   7        167.61        158.82        14.28 o
   5   1   7       1183.23       1255.69        69.88 o
   6   1   7         83.93         80.76         9.35 o
   7   1   7        152.47        163.72        17.86 o
   8   1   7         43.54         48.07        11.35 o
   9   1   7        609.43        538.04        36.56 o
  10   1   7          2.87         11.48        14.91 o
 -11   2   7        141.72         84.46        14.76 o
 -10   2   7          0.83          0.67         6.22 o
  -9   2   7        380.13        435.31        33.05 o
  -8   2   7       1329.59       1430.26        61.41 o
  -7   2   7        349.14        374.44        45.59 o
  -6   2   7        838.75        861.12        30.58 o
  -5   2   7       1083.73       1068.63        29.69 o
  -4   2   7        472.05        478.84        21.96 o
  -3   2   7       3683.70       3923.57        72.16 o
  -2   2   7       2680.73       2894.46        61.32 o
  -1   2   7       1614.18       1621.53        30.28 o
   0   2   7       7297.41       7475.38       268.09 o
   1   2   7        459.28        456.79        15.41 o
   2   2   7       2157.81       2562.47        90.49 o
   3   2   7        239.98        250.71        27.58 o
   4   2   7          1.69          9.96         3.96 o
   5   2   7        122.29        146.74        11.42 o
   6   2   7        395.96        429.59        21.92 o
   7   2   7         19.56         27.86         7.61 o
   8   2   7        834.65        860.93        46.38 o
   9   2   7         26.34         27.41        10.66 o
 -11   3   7         16.70          6.75        20.66 o
 -10   3   7        140.47        170.46        30.02 o
  -9   3   7         18.83         51.77        19.72 o
  -8   3   7       1793.16       1743.76        97.25 o
  -7   3   7         82.46         66.16         9.95 o
  -6   3   7       1304.16       1315.49        35.93 o
  -5   3   7          2.62          1.75         3.51 o
  -4   3   7        115.65        122.93         9.64 o
  -3   3   7        150.00        179.99        10.82 o
  -2   3   7       5995.56       6449.45       129.37 o
  -1   3   7       3863.66       3831.00        65.74 o
   0   3   7       5250.17       5219.40       194.67 o
   1   3   7       1840.28       1688.09       111.36 o
   2   3   7       1409.06       1596.80        37.65 o
   3   3   7        144.90        182.61        11.92 o
   4   3   7        101.70        136.67        10.19 o
   5   3   7        122.12        127.94        11.17 o
   6   3   7         39.66         70.32        11.10 o
   7   3   7       1312.35       1446.81        61.75 o
   8   3   7        232.51        255.31        25.54 o
   9   3   7         83.93        104.18        17.62 o
 -11   4   7         49.41         69.95        20.73 o
 -10   4   7          2.92         30.73        17.04 o
  -9   4   7        548.68        523.50        49.74 o
  -8   4   7        357.08        385.19        39.91 o
  -7   4   7       2715.71       2650.02        95.05 o
  -6   4   7        156.42        185.17        14.75 o
  -5   4   7        300.07        321.35        17.27 o
  -4   4   7         18.72         21.96         4.71 o
  -3   4   7       2135.61       2159.70        53.04 o
  -2   4   7        101.64         97.65         7.79 o
  -1   4   7       4681.35       4612.65       111.91 o
   0   4   7         44.00         55.94         6.36 o
   1   4   7       3267.39       3341.78       123.00 o
   2   4   7        480.48        510.60        20.42 o
   3   4   7        478.95        598.70        30.67 o
   4   4   7          0.29          0.54         7.14 o
   5   4   7        335.13        411.47        20.91 o
   6   4   7        578.68        536.21        29.00 o
   7   4   7        885.18        982.60        89.44 o
   8   4   7         72.62         89.64        15.54 o
   9   4   7        131.22        137.23        29.96 o
 -11   5   7          9.70          0.40        10.06 o
 -10   5   7        206.28        183.65        31.37 o
  -9   5   7        467.54        515.38        48.40 o
  -8   5   7        214.73        250.57        31.65 o
  -7   5   7       1517.66       1566.41        62.54 o
  -6   5   7        684.27        683.91        28.65 o
  -5   5   7         13.92         19.57         5.26 o
  -4   5   7       1935.48       1926.03        51.48 o
  -3   5   7          2.26          5.54         3.49 o
  -2   5   7       1044.47       1037.37        46.31 o
  -1   5   7         53.71         81.25         7.40 o
   0   5   7       3838.31       4277.60        90.06 o
   1   5   7        175.85        200.79        10.66 o
   2   5   7       1751.28       1898.82        67.37 o
   3   5   7          4.85          7.23         4.85 o
   4   5   7        974.13       1085.34        53.69 o
   5   5   7          1.10          0.85         4.53 o
   6   5   7        549.83        563.54        30.30 o
   7   5   7        124.09        148.03        18.72 o
   8   5   7        197.06        154.12        27.28 o
 -10   6   7        214.54        300.07        39.58 o
  -9   6   7         43.21         82.53        20.36 o
  -8   6   7        531.08        576.80        49.08 o
  -7   6   7         87.39         77.91        17.41 o
  -6   6   7        236.38        268.94        17.31 o
  -5   6   7        766.47        819.69        31.12 o
  -4   6   7        996.20       1042.06        39.84 o
  -3   6   7       2578.35       2319.71        58.31 o
  -2   6   7        608.91        650.40        24.04 o
  -1   6   7         91.77        101.87         9.58 o
   0   6   7        200.59        204.46        11.79 o
   1   6   7        611.18        683.44        23.16 o
   2   6   7        138.25        156.10        13.43 o
   3   6   7       1504.07       1660.41       132.89 o
   4   6   7         24.13         21.62         8.20 o
   5   6   7       1069.46       1062.85        46.78 o
   6   6   7        442.40        457.70        49.52 o
   7   6   7         65.85         72.55        21.77 o
   8   6   7         42.50         52.43        20.44 o
 -10   7   7        158.59        233.22        34.53 o
  -9   7   7        546.80        630.12        54.79 o
  -8   7   7         45.63         18.43         7.43 o
  -7   7   7        173.77        188.00        25.14 o
  -6   7   7         19.05         34.35         7.62 o
  -5   7   7        925.56        963.95        35.25 o
  -4   7   7         33.97         50.44        11.92 o
  -3   7   7       2993.30       2709.82        81.48 o
  -2   7   7        379.02        372.93        18.09 o
  -1   7   7        362.80        344.40        16.64 o
   0   7   7        105.29        111.08         9.22 o
   1   7   7        188.64        175.06        14.14 o
   2   7   7        619.42        614.54        22.55 o
   3   7   7        530.09        605.73        41.40 o
   4   7   7        698.42        770.26        99.87 o
   5   7   7         62.37         50.80        10.87 o
   6   7   7        247.98        178.13        31.74 o
   7   7   7        101.87         73.42        21.41 o
 -10   8   7        412.92        450.51        47.29 o
  -9   8   7         25.27          2.94         9.75 o
  -8   8   7         90.91         96.17        19.77 o
  -7   8   7         71.05         78.17        17.60 o
  -6   8   7        878.88        880.73        42.90 o
  -5   8   7        145.55        143.78        13.53 o
  -4   8   7       3497.04       3343.32       101.16 o
  -3   8   7         17.39         38.33         8.48 o
  -2   8   7       1153.01       1116.75        41.47 o
  -1   8   7        576.11        555.53        22.91 o
   0   8   7       1484.52       1484.13        91.50 o
   1   8   7         64.28         84.41         7.99 o
   2   8   7        939.72        949.92        44.40 o
   3   8   7          7.05          6.98         8.00 o
   4   8   7       1736.32       1800.55       140.47 o
   5   8   7          7.77         14.77         7.93 o
   6   8   7         77.19         87.44        23.63 o
   7   8   7         54.78         27.49        12.71 o
 -10   9   7        206.80        211.52        33.53 o
  -9   9   7          1.06          2.08        10.72 o
  -8   9   7         17.14         35.36        12.65 o
  -7   9   7        444.87        460.55        42.20 o
  -6   9   7         78.24         64.32        12.56 o
  -5   9   7        552.71        511.03        26.05 o
  -4   9   7       1128.36       1098.72        39.05 o
  -3   9   7       1298.97       1170.76        54.14 o
  -2   9   7         82.85         74.89         8.37 o
  -1   9   7       1697.86       1637.81        54.56 o
   0   9   7         79.22         86.66        11.70 o
   1   9   7        684.55        673.26        46.48 o
   2   9   7        159.19        139.98        25.11 o
   3   9   7        661.49        571.81        50.45 o
   4   9   7         90.50        114.93        17.10 o
   5   9   7        168.38        143.00        20.31 o
   6   9   7         48.65         69.10        22.50 o
  -9  10   7        141.60        161.64        27.73 o
  -8  10   7         21.90         48.38        17.07 o
  -7  10   7        286.20        239.63        31.22 o
  -6  10   7        379.35        358.72        28.50 o
  -5  10   7        203.15        199.89        20.89 o
  -4  10   7          2.86         -4.80         4.80 o
  -3  10   7        123.21        128.88        11.81 o
  -2  10   7        254.40        294.07        42.92 o
  -1  10   7        418.66        378.72        36.43 o
   0  10   7       1225.54       1160.56        53.96 o
   1  10   7        144.73        185.23        31.24 o
   2  10   7        514.49        537.56        51.50 o
   3  10   7        202.42        215.78        32.53 o
   4  10   7         75.73         70.74        14.31 o
   5  10   7          0.23        -17.08        17.08 o
  -9  11   7          0.01         -2.82         9.63 o
  -8  11   7        520.79        496.98        48.17 o
  -7  11   7         50.39         75.99        19.23 o
  -6  11   7        840.31        856.17        62.36 o
  -5  11   7         51.82         45.86        11.05 o
  -4  11   7         22.79         25.75        10.15 o
  -3  11   7        306.46        324.62        28.86 o
  -2  11   7        559.39        560.06        44.46 o
  -1  11   7        169.61        178.04        19.00 o
   0  11   7       1638.30       1589.64        98.80 o
   1  11   7        162.96        182.83        32.77 o
   2  11   7        489.47        535.50        53.13 o
   3  11   7          5.98          9.25         7.22 o
   4  11   7         16.70         -2.10         7.58 o
  -8  12   7        126.22        178.69        30.67 o
  -7  12   7        564.93        558.73        51.78 o
  -6  12   7        189.23        205.00        29.78 o
  -5  12   7        230.10        222.56        22.83 o
  -4  12   7        153.79        145.55        18.95 o
  -3  12   7        416.85        399.70        30.28 o
  -2  12   7         10.97          5.69         6.71 o
  -1  12   7       1120.64       1028.56        50.64 o
   0  12   7          3.02         12.63        14.69 o
   1  12   7        586.15        563.54        55.88 o
   2  12   7         16.86        -14.34        14.34 o
   3  12   7         76.38         63.86        14.61 o
   4  12   7         26.69          8.05         8.60 o
  -7  13   7        376.12        367.65        42.49 o
  -6  13   7         98.73         96.88        21.54 o
  -5  13   7         92.62         65.98        17.44 o
  -4  13   7        513.25        452.68        34.26 o
  -3  13   7          5.25         11.00        11.94 o
  -2  13   7        353.25        352.48        28.97 o
  -1  13   7         22.90         13.49        12.56 o
   0  13   7        423.45        353.21        47.28 o
   1  13   7        104.02         49.79        18.21 o
   2  13   7        269.05        256.34        27.91 o
   3  13   7          6.58         13.76        11.84 o
  -6  14   7        185.49        182.48        29.45 o
  -5  14   7        113.11        125.97        25.27 o
  -4  14   7        243.21        215.25        32.35 o
  -3  14   7        319.06        345.26        29.86 o
  -2  14   7        355.75        371.18        44.29 o
  -1  14   7         31.96         28.18        17.91 o
   0  14   7         33.40         24.80        15.12 o
   1  14   7         60.49         33.49        15.51 o
  -4  15   7         14.85         -2.51         9.73 o
  -1 -17   8         24.71         10.35        12.43 o
   0 -17   8        395.38        356.87        44.90 o
   1 -17   8        113.38         80.00        20.82 o
   2 -17   8         30.29         42.29        16.15 o
  -3 -16   8        533.20        491.51        55.39 o
  -2 -16   8         39.01         -8.30        13.33 o
  -1 -16   8        181.62        167.62        29.46 o
   0 -16   8          5.72         -6.73        12.01 o
   1 -16   8        372.80        342.71        41.28 o
   2 -16   8        290.66        286.68        36.62 o
   3 -16   8        330.85        378.23        44.18 o
   4 -16   8        256.63        326.38        42.61 o
  -5 -15   8        222.80        175.79        34.45 o
  -4 -15   8        648.36        632.61        63.79 o
  -3 -15   8         77.95         87.40        23.96 o
  -2 -15   8        354.01        403.34        45.76 o
  -1 -15   8         15.09          7.39         9.80 o
   0 -15   8        213.86        194.67        20.83 o
   1 -15   8         52.18         27.81         9.95 o
   2 -15   8        653.42        672.24        55.65 o
   3 -15   8         21.98         63.55        18.77 o
   4 -15   8        548.71        581.26        54.43 o
   5 -15   8          0.56         -7.73        13.11 o
   6 -15   8          2.84          4.48         9.87 o
  -6 -14   8        305.18        246.30        27.73 o
  -5 -14   8         70.70         62.94        14.25 o
  -4 -14   8        305.20        275.16        26.65 o
  -3 -14   8        265.90        234.38        35.09 o
  -2 -14   8        137.15        126.46        24.36 o
  -1 -14   8        742.81        720.28        59.95 o
   0 -14   8          9.96         23.19        12.36 o
   1 -14   8        192.27        189.81        27.37 o
   2 -14   8        227.41        223.52        31.41 o
   3 -14   8        457.37        489.89        46.78 o
   4 -14   8        271.58        349.12        40.16 o
   5 -14   8        290.28        355.29        41.29 o
   6 -14   8         14.60          8.65         9.81 o
   7 -14   8        272.43        331.79        41.99 o
  -7 -13   8        292.89        256.51        38.45 o
  -6 -13   8         89.51         79.83        14.97 o
  -5 -13   8        224.88        186.30        22.14 o
  -4 -13   8        108.34        105.29        15.44 o
  -3 -13   8        645.34        617.43        36.54 o
  -2 -13   8        437.26        398.27        41.91 o
  -1 -13   8        769.69        748.98        58.01 o
   0 -13   8        697.17        665.77        53.23 o
   1 -13   8        177.58        175.56        25.29 o
   2 -13   8        336.61        345.98        35.36 o
   3 -13   8        171.41        166.30        26.26 o
   4 -13   8          7.11          6.12         8.89 o
   5 -13   8         62.95         74.28        18.88 o
   6 -13   8        476.36        505.59        48.11 o
   7 -13   8          6.37         19.63        11.42 o
  -7 -12   8          0.30        -10.44        10.44 o
  -6 -12   8        334.87        318.82        29.45 o
  -5 -12   8          1.77          2.12         6.10 o
  -4 -12   8        190.46        201.54        20.58 o
  -3 -12   8         89.54         81.43        13.19 o
  -2 -12   8       1296.54       1270.91        57.92 o
  -1 -12   8         32.46         34.16        13.92 o
   0 -12   8       1916.04       1836.14        93.89 o
   1 -12   8        144.37        152.74        12.53 o
   2 -12   8        155.92        145.97        23.03 o
   3 -12   8          6.49        -11.18        11.18 o
   4 -12   8         88.06         79.06        16.55 o
   5 -12   8         78.47         72.94        18.52 o
   6 -12   8        189.34        192.23        27.96 o
   7 -12   8        249.07        302.99        37.26 o
   8 -12   8         72.68         96.34        21.98 o
  -8 -11   8        149.72        113.81        20.05 o
  -7 -11   8        112.92        112.74        18.62 o
  -6 -11   8        224.92        210.07        23.22 o
  -5 -11   8        198.86        154.64        19.31 o
  -4 -11   8        231.39        157.30        18.21 o
  -3 -11   8       1479.31       1387.66        55.62 o
  -2 -11   8        118.00        128.33        10.60 o
  -1 -11   8       2324.14       2104.12        69.91 o
   0 -11   8        194.20        168.52        10.13 o
   1 -11   8       1778.40       1675.56        54.57 o
   2 -11   8          2.70          3.53         6.36 o
   3 -11   8         19.33         17.06        10.30 o
   4 -11   8         20.08         41.51        13.55 o
   5 -11   8        719.40        810.54        56.75 o
   6 -11   8          3.25          4.21         8.16 o
   7 -11   8        894.26       1061.16        70.68 o
   8 -11   8          7.59         26.24        14.14 o
   9 -11   8         27.59         13.00         9.55 o
  -8 -10   8         26.55         14.31         9.45 o
  -7 -10   8        696.12        638.06        43.25 o
  -6 -10   8        126.82        106.83        16.77 o
  -5 -10   8        289.00        291.79        33.69 o
  -4 -10   8        364.69        335.57        25.02 o
  -3 -10   8         84.05         79.33        10.80 o
  -2 -10   8       1854.88       1865.19        40.39 o
  -1 -10   8        111.36         98.86         7.75 o
   0 -10   8        278.18        251.85        15.86 o
   1 -10   8        836.75        835.81        51.93 o
   2 -10   8       3402.98       3130.27       131.31 o
   3 -10   8          2.51          6.86         8.19 o
   4 -10   8        862.57        841.40        54.32 o
   5 -10   8         79.80        100.89        19.21 o
   6 -10   8        430.56        450.32        39.92 o
   7 -10   8        297.45        332.36        36.05 o
   8 -10   8        228.46        303.70        36.30 o
   9 -10   8          5.95          6.98         9.40 o
  -9  -9   8          6.56          3.50        19.70 o
  -8  -9   8        138.16        140.26        20.32 o
  -7  -9   8        117.55        104.52        20.56 o
  -6  -9   8        979.98        904.71        47.69 o
  -5  -9   8        238.81        249.57        22.93 o
  -4  -9   8       1896.43       1802.80        69.28 o
  -3  -9   8        468.59        492.57        20.05 o
  -2  -9   8        601.10        526.06        19.18 o
  -1  -9   8          0.70         -0.03         3.65 o
   0  -9   8        691.78        653.15        27.62 o
   1  -9   8         10.44         10.73         6.91 o
   2  -9   8       1271.07       1185.27        62.66 o
   3  -9   8       1600.38       1536.75        76.01 o
   4  -9   8        450.16        413.98        33.89 o
   5  -9   8        514.24        533.31        40.59 o
   6  -9   8         57.30         54.97        13.49 o
   7  -9   8         38.06         37.96        13.41 o
   8  -9   8         93.85         99.68        20.06 o
   9  -9   8        174.86        215.16        31.89 o
  -9  -8   8        225.78        204.99        25.18 o
  -8  -8   8         13.57          2.60         8.72 o
  -7  -8   8         70.36         60.23        11.77 o
  -6  -8   8         15.90         26.45         9.56 o
  -5  -8   8       1296.32       1195.55        38.72 o
  -4  -8   8         29.16         40.99         6.42 o
  -3  -8   8       2585.12       2434.02        61.66 o
  -2  -8   8         15.27         26.07         4.12 o
  -1  -8   8         95.72         97.22         7.39 o
   0  -8   8          7.57         10.18         3.25 o
   1  -8   8       1106.89       1160.74        59.55 o
   2  -8   8        341.15        353.62        28.51 o
   3  -8   8       2669.68       2453.51       102.73 o
   4  -8   8        713.54        628.64        41.26 o
   5  -8   8        462.74        507.64        38.07 o
   6  -8   8          2.73         -3.75         7.25 o
   7  -8   8         93.45         92.45        18.35 o
   8  -8   8          8.37          5.88         7.00 o
   9  -8   8        122.54        132.19        23.62 o
  10  -8   8        129.76        165.62        28.94 o
 -10  -7   8        146.82        148.83        32.46 o
  -9  -7   8         41.44         58.84        14.51 o
  -8  -7   8        112.49        102.09        16.41 o
  -7  -7   8          0.26         -8.02         8.02 o
  -6  -7   8       1773.42       1727.73       119.99 o
  -5  -7   8        135.94        135.39        11.29 o
  -4  -7   8       1070.31        986.39        38.14 o
  -3  -7   8        656.65        657.69        23.66 o
  -2  -7   8       2629.28       2497.36        49.52 o
  -1  -7   8        104.63         86.38         7.01 o
   0  -7   8        991.25        951.24        25.45 o
   1  -7   8        119.76        118.62        15.14 o
   2  -7   8       3083.61       2788.51       109.98 o
   3  -7   8        502.98        416.76        29.75 o
   4  -7   8       1714.71       1514.29        71.13 o
   5  -7   8          4.13         10.80         6.38 o
   6  -7   8        212.09        212.79        24.68 o
   7  -7   8         18.05          2.81         6.82 o
   8  -7   8        291.37        329.62        35.22 o
   9  -7   8          1.18         -3.19         9.28 o
  10  -7   8        206.83        239.72        34.14 o
 -10  -6   8        209.27        191.26        36.59 o
  -9  -6   8         86.44        121.16        27.72 o
  -8  -6   8        127.57         92.66        16.12 o
  -7  -6   8        591.50        584.89        37.61 o
  -6  -6   8        742.17        628.69        32.67 o
  -5  -6   8        256.66        212.97        14.20 o
  -4  -6   8       1727.28       1725.98        46.90 o
  -3  -6   8       1391.59       1425.42        39.25 o
  -2  -6   8       4290.17       4288.59       111.22 o
  -1  -6   8       4731.37       4457.84       141.43 o
   0  -6   8        981.81        825.89        23.59 o
   1  -6   8       2803.79       2663.41       102.27 o
   2  -6   8        697.63        667.91        37.31 o
   3  -6   8         21.36         42.29         8.73 o
   4  -6   8        739.81        685.02        40.59 o
   5  -6   8        287.54        273.57        14.97 o
   6  -6   8          6.37         10.18         8.44 o
   7  -6   8        694.51        709.89        49.94 o
   8  -6   8         34.98         25.07        11.67 o
   9  -6   8        280.16        285.60        34.31 o
  10  -6   8         22.01         13.62         8.89 o
 -10  -5   8         19.40          8.03        12.39 o
  -9  -5   8        476.13        505.64        55.80 o
  -8  -5   8         50.42         69.43        23.01 o
  -7  -5   8        787.44        824.81        60.06 o
  -6  -5   8        187.61        172.55        13.77 o
  -5  -5   8        681.19        691.42        27.04 o
  -4  -5   8         44.35         39.54         7.41 o
  -3  -5   8        610.32        563.36        26.24 o
  -2  -5   8          2.84          5.17         3.46 o
  -1  -5   8       3828.64       3409.64        73.09 o
   0  -5   8       5248.23       4840.88        83.42 o
   1  -5   8       3477.71       3336.69        87.55 o
   2  -5   8        846.16        722.79        76.78 o
   3  -5   8        595.58        518.28        67.27 o
   4  -5   8         84.48         78.79         9.09 o
   5  -5   8        404.40        393.42        28.36 o
   6  -5   8        888.39        897.11        35.79 o
   7  -5   8        271.64        270.86        30.56 o
   8  -5   8        795.27        834.22        59.23 o
   9  -5   8         53.16         34.86        17.13 o
  10  -5   8         31.54          8.59         7.09 o
 -11  -4   8          3.27        -11.41        11.41 o
 -10  -4   8        136.27         99.66        15.52 o
  -9  -4   8         63.98         71.41        12.74 o
  -8  -4   8       1473.75       1510.06       112.55 o
  -7  -4   8          2.43         10.57         6.36 o
  -6  -4   8       1752.32       1796.73        50.46 o
  -5  -4   8          2.85          2.57         4.64 o
  -4  -4   8        476.83        475.02        39.22 o
  -3  -4   8        299.24        253.16        16.21 o
  -2  -4   8       2273.65       1999.62        45.54 o
  -1  -4   8         18.62         10.64         2.83 o
   0  -4   8       9251.13       9002.52       243.02 o
   1  -4   8        555.27        623.44        23.88 o
   2  -4   8       3095.39       2886.33        76.78 o
   3  -4   8        415.78        387.38        33.73 o
   4  -4   8          1.84          0.43         2.69 o
   5  -4   8         13.14          5.00         3.46 o
   6  -4   8       1435.11       1401.50        55.83 o
   7  -4   8        306.70        288.93        17.40 o
   8  -4   8        331.42        334.97        25.44 o
   9  -4   8        130.44        128.71        17.74 o
  10  -4   8         78.37         55.51        17.14 o
 -11  -3   8        225.59        204.32        23.12 o
 -10  -3   8        103.51        111.06        15.93 o
  -9  -3   8        230.25        279.54        23.78 o
  -8  -3   8        538.66        541.02        61.54 o
  -7  -3   8        698.82        651.30        27.45 o
  -6  -3   8        262.44        256.99        15.41 o
  -5  -3   8       1029.96        883.51        28.97 o
  -4  -3   8         19.99         23.27         6.12 o
  -3  -3   8       3447.92       3556.51       252.90 o
  -2  -3   8       1682.83       1734.83        49.09 o
  -1  -3   8       3928.17       3937.58        80.20 o
   0  -3   8        920.00        822.52        18.96 o
   1  -3   8        870.14        710.42        55.08 o
   2  -3   8        345.71        336.02        15.68 o
   3  -3   8        974.41        955.82        27.05 o
   4  -3   8        367.78        349.76        15.65 o
   5  -3   8        500.91        520.10        30.44 o
   6  -3   8        389.48        382.62        19.21 o
   7  -3   8        813.79        754.01        47.77 o
   8  -3   8         55.04         47.44         9.95 o
   9  -3   8        136.96        165.08        15.45 o
  10  -3   8         57.33          4.95         9.13 o
 -11  -2   8        333.29        361.48        34.41 o
 -10  -2   8        233.62        228.85        22.35 o
  -9  -2   8        438.51        438.43        29.21 o
  -8  -2   8          7.93         27.86         8.45 o
  -7  -2   8        391.08        333.46        26.45 o
  -6  -2   8          0.63         -0.60         1.41 o
  -5  -2   8       1055.33       1063.08        45.71 o
  -4  -2   8       1916.15       1860.41        45.53 o
  -3  -2   8         93.46         76.16         8.97 o
  -2  -2   8       2431.28       2348.82        65.23 o
  -1  -2   8       1835.03       1735.65        54.40 o
   0  -2   8       1659.54       1673.26        44.43 o
   1  -2   8       1910.48       1698.20        46.52 o
   2  -2   8       1579.43       1425.93        59.12 o
   3  -2   8         19.67          2.57         5.45 o
   4  -2   8       5162.86       5230.86       244.01 o
   5  -2   8          4.27          3.15         4.65 o
   6  -2   8        543.45        522.48        23.68 o
   7  -2   8        114.29        100.85        10.78 o
   8  -2   8        358.78        334.74        18.47 o
   9  -2   8         87.28         46.78        10.86 o
 -11  -1   8         82.84         95.75        30.88 o
 -10  -1   8        681.55        672.87        39.08 o
  -9  -1   8          9.66          0.06        10.68 o
  -8  -1   8        385.89        394.38        32.46 o
  -7  -1   8          0.69         11.63         5.76 o
  -6  -1   8       1667.34       1730.36        54.47 o
  -5  -1   8         62.24         56.46         5.49 o
  -4  -1   8       3646.57       3261.42       142.34 o
  -3  -1   8        968.42        933.47        35.36 o
  -2  -1   8       4148.97       3849.66        98.51 o
  -1  -1   8        176.37        168.35         7.58 o
   0  -1   8        193.97        165.76         8.82 o
   1  -1   8        168.73        150.82        30.95 o
   2  -1   8       3095.69       2903.67        73.50 o
   3  -1   8       1989.03       1812.25        54.22 o
   4  -1   8       1287.10       1309.31        73.85 o
   5  -1   8       1890.61       1958.07       114.68 o
   6  -1   8        477.61        485.48        20.91 o
   7  -1   8        110.01         77.43         8.44 o
   8  -1   8         39.98         37.38         6.05 o
   9  -1   8        349.19        365.22        25.76 o
 -11   0   8        415.71        459.37        55.78 o
 -10   0   8        101.49         75.26        13.25 o
  -9   0   8        268.43        287.42        23.01 o
  -8   0   8         49.21         18.07        11.29 o
  -7   0   8        517.90        584.29        25.18 o
  -6   0   8         29.40         36.12         5.59 o
  -5   0   8       6327.85       5869.45       165.00 o
  -4   0   8         15.92         23.86         6.96 o
  -3   0   8       4596.79       4142.90       261.51 o
  -2   0   8       3557.66       3755.13       148.40 o
  -1   0   8       1912.50       1833.71        92.51 o
   0   0   8          0.71          3.54         5.16 o
   1   0   8        172.67        152.48        12.87 o
   2   0   8         61.83         78.76         5.38 o
   3   0   8       4769.61       4741.52       160.03 o
   4   0   8          9.30          6.49         4.55 o
   5   0   8       1888.07       2023.74       108.43 o
   6   0   8         54.29         41.67         9.40 o
   7   0   8          3.15          2.47         4.31 o
   8   0   8          4.65         -3.98         6.68 o
   9   0   8        227.55        232.43        19.81 o
 -11   1   8        438.87        462.51        51.59 o
 -10   1   8          3.90         -7.12         7.89 o
  -9   1   8         76.06         71.48        11.68 o
  -8   1   8        415.42        434.36        44.71 o
  -7   1   8         16.78          8.97         5.21 o
  -6   1   8        278.34        248.03        20.13 o
  -5   1   8        509.61        528.24        21.77 o
  -4   1   8       1805.07       1817.81        55.68 o
  -3   1   8       1014.31        877.08        55.43 o
  -2   1   8        498.21        373.33        32.99 o
  -1   1   8        249.70        243.57        14.69 o
   0   1   8       2863.30       2884.45       110.03 o
   1   1   8          4.43          6.15         2.67 o
   2   1   8       1884.61       1605.70       183.16 o
   3   1   8        284.70        223.05        12.48 o
   4   1   8       1628.00       1698.44       123.03 o
   5   1   8        245.79        285.37        28.10 o
   6   1   8        747.55        788.79        95.92 o
   7   1   8        174.99        164.37        18.11 o
   8   1   8        302.43        307.67        26.55 o
   9   1   8         25.40         34.41        19.42 o
  10   1   8        237.00        216.61        35.40 o
 -11   2   8         11.93        -16.53        16.53 o
 -10   2   8        148.72        162.30        15.69 o
  -9   2   8        177.99        177.84        21.52 o
  -8   2   8        268.88        291.75        34.47 o
  -7   2   8        880.83        836.93        27.52 o
  -6   2   8        182.70        221.87        12.84 o
  -5   2   8        134.73        150.59         9.79 o
  -4   2   8        539.13        566.31        19.15 o
  -3   2   8        143.67        160.57         9.69 o
  -2   2   8       4215.89       4213.69       116.27 o
  -1   2   8       1805.85       1594.74        54.63 o
   0   2   8       1715.98       1584.08       161.40 o
   1   2   8       4906.25       4884.79       232.74 o
   2   2   8        863.58        828.49        47.39 o
   3   2   8        471.81        447.55        47.60 o
   4   2   8        298.11        309.45        27.11 o
   5   2   8        277.43        274.14        21.18 o
   6   2   8        174.72        167.02        18.81 o
   7   2   8        750.39        773.22        42.19 o
   8   2   8         12.20         24.82        10.20 o
   9   2   8        402.22        458.09        36.03 o
 -11   3   8         37.80         46.86        17.89 o
 -10   3   8          3.68         -9.54        14.19 o
  -9   3   8       1106.50       1141.04        79.58 o
  -8   3   8         18.30         34.66        15.66 o
  -7   3   8       1631.29       1611.65        42.89 o
  -6   3   8        132.46        144.93        12.05 o
  -5   3   8       1405.34       1395.04        45.69 o
  -4   3   8         71.98         72.16         7.44 o
  -3   3   8        368.85        355.11        16.00 o
  -2   3   8         12.49         12.80         4.21 o
  -1   3   8       4210.38       3974.34        69.78 o
   0   3   8       1103.26       1060.72        42.72 o
   1   3   8       6126.21       6188.74       146.51 o
   2   3   8         41.81         37.68         5.33 o
   3   3   8        355.62        417.31        25.12 o
   4   3   8         12.83         12.20        12.03 o
   5   3   8        197.42        214.29        14.41 o
   6   3   8        176.02        171.31        18.38 o
   7   3   8        165.78        183.00        20.59 o
   8   3   8        712.40        761.31        45.65 o
   9   3   8         73.21         62.74        21.77 o
 -11   4   8          0.07        -18.70        18.70 o
 -10   4   8        106.35        139.11        28.22 o
  -9   4   8        173.46        165.63        27.16 o
  -8   4   8        568.22        618.00        51.75 o
  -7   4   8        875.48        810.68        34.13 o
  -6   4   8       1166.36       1101.41        37.93 o
  -5   4   8         43.32         35.46         6.49 o
  -4   4   8        411.35        453.31        20.11 o
  -3   4   8        242.78        243.22        13.32 o
  -2   4   8       1010.97       1014.37        29.97 o
  -1   4   8        281.94        299.42        11.79 o
   0   4   8       4912.15       4860.00        81.34 o
   1   4   8        141.31        138.32        23.15 o
   2   4   8       1717.47       1700.14        53.06 o
   3   4   8         41.31         39.57         5.83 o
   4   4   8        541.11        616.61        53.57 o
   5   4   8        133.23        124.94        14.76 o
   6   4   8        751.27        769.47        62.63 o
   7   4   8         66.78         82.96        31.86 o
   8   4   8        586.61        605.57        55.36 o
 -11   5   8         75.91         67.01        20.01 o
 -10   5   8          3.39         14.63        12.27 o
  -9   5   8        202.39        211.30        30.69 o
  -8   5   8        510.09        511.93        46.33 o
  -7   5   8        161.84        142.14        17.69 o
  -6   5   8        250.02        293.46        18.22 o
  -5   5   8        741.14        757.80        29.23 o
  -4   5   8        125.93        125.68        10.65 o
  -3   5   8       1481.61       1557.68        55.58 o
  -2   5   8        232.58        236.01        13.14 o
  -1   5   8       1574.83       1665.17        59.40 o
   0   5   8       3946.28       3989.60       113.51 o
   1   5   8       1580.87       1703.83        60.61 o
   2   5   8        414.41        434.17        17.14 o
   3   5   8       1741.84       1917.40        88.28 o
   4   5   8         11.58         16.14        13.18 o
   5   5   8        724.71        773.49        31.32 o
   6   5   8          1.41          4.10         5.16 o
   7   5   8        249.03        239.16        32.82 o
   8   5   8         53.73         69.65        24.43 o
 -10   6   8         93.86        137.90        28.86 o
  -9   6   8        328.97        391.01        41.51 o
  -8   6   8          0.12         13.04         9.98 o
  -7   6   8        189.14        202.99        15.76 o
  -6   6   8        107.15        121.63        12.74 o
  -5   6   8        573.76        629.89        33.47 o
  -4   6   8        443.93        476.27        27.19 o
  -3   6   8        843.95        786.66        31.67 o
  -2   6   8        202.90        208.37        12.86 o
  -1   6   8       2149.11       2113.82        63.01 o
   0   6   8         20.16         15.18         3.58 o
   1   6   8        453.93        495.83        18.95 o
   2   6   8        242.32        255.19        13.24 o
   3   6   8        287.89        295.42        19.59 o
   4   6   8       2429.72       2401.88        79.79 o
   5   6   8        181.16        169.43        18.98 o
   6   6   8        240.92        261.32        37.27 o
   7   6   8         42.76         42.09        17.12 o
 -10   7   8        925.59       1128.56        79.43 o
  -9   7   8          4.24         42.09        15.81 o
  -8   7   8         30.48         15.55         8.83 o
  -7   7   8         33.17         41.36        12.96 o
  -6   7   8        247.71        256.36        17.58 o
  -5   7   8         23.21         20.53         6.36 o
  -4   7   8       1266.85       1163.95        38.47 o
  -3   7   8        406.35        395.27        26.44 o
  -2   7   8       3035.63       3003.50        90.86 o
  -1   7   8          6.97          7.98         4.52 o
   0   7   8        506.70        511.93        20.30 o
   1   7   8        104.12        109.55         8.59 o
   2   7   8         11.29         16.11         8.94 o
   3   7   8        132.27        140.24        13.65 o
   4   7   8        760.61        762.96       103.34 o
   5   7   8        355.04        305.91        26.32 o
   6   7   8        131.05        132.57        28.24 o
   7   7   8        245.24        253.41        40.08 o
 -10   8   8         51.30         85.89        22.14 o
  -9   8   8        334.31        435.39        43.98 o
  -8   8   8          4.40          8.86        10.39 o
  -7   8   8        328.35        319.61        25.98 o
  -6   8   8         58.77         68.48        10.37 o
  -5   8   8        937.75        851.02        34.31 o
  -4   8   8        917.81        930.23        34.61 o
  -3   8   8       3865.51       3581.61        85.97 o
  -2   8   8        206.30        176.46        12.76 o
  -1   8   8        877.27        888.96        30.89 o
   0   8   8          5.48         11.80         3.97 o
   1   8   8        505.75        506.14        27.00 o
   2   8   8         58.42         40.69        12.62 o
   3   8   8        951.23        903.81        64.80 o
   4   8   8        134.32        139.54        18.41 o
   5   8   8        383.37        353.61        28.87 o
   6   8   8        139.30        173.94        33.87 o
  -9   9   8         11.10        -10.87        13.82 o
  -8   9   8        246.17        248.91        31.93 o
  -7   9   8         17.56         23.54        10.13 o
  -6   9   8        409.06        378.73        27.78 o
  -5   9   8        432.78        424.94        23.60 o
  -4   9   8        551.79        552.22        26.35 o
  -3   9   8       1210.47       1172.95        40.03 o
  -2   9   8        311.74        305.88        17.74 o
  -1   9   8        386.71        375.68        19.31 o
   0   9   8        594.74        587.05        51.81 o
   1   9   8          3.52         -7.84         7.84 o
   2   9   8       1032.03        962.83        68.81 o
   3   9   8        728.17        706.06        57.85 o
   4   9   8        482.77        447.40        36.78 o
   5   9   8         21.89         23.72        17.62 o
  -9  10   8          6.15         -2.54         9.80 o
  -8  10   8        283.81        282.99        34.89 o
  -7  10   8        160.45        156.95        25.49 o
  -6  10   8        335.60        368.22        28.81 o
  -5  10   8         11.46         18.91         6.13 o
  -4  10   8        103.10         99.38        11.03 o
  -3  10   8         46.00         39.71         6.86 o
  -2  10   8        381.39        360.00        25.70 o
  -1  10   8          6.07          8.18         6.14 o
   0  10   8        517.20        488.12        49.16 o
   1  10   8        752.89        745.73        62.75 o
   2  10   8        584.45        613.34        55.75 o
   3  10   8        233.42        256.84        36.37 o
   4  10   8         21.26          0.91         8.57 o
   5  10   8        139.09        160.76        32.73 o
  -8  11   8         70.73         79.79        19.84 o
  -7  11   8        761.48        727.02        57.82 o
  -6  11   8         41.12         56.58        18.66 o
  -5  11   8        573.91        574.94        37.08 o
  -4  11   8          0.20         -4.03         7.63 o
  -3  11   8        152.45        145.86        17.46 o
  -2  11   8          0.03          0.79         5.52 o
  -1  11   8        293.96        280.68        25.65 o
   0  11   8         39.02         83.07        24.48 o
   1  11   8       1489.35       1450.63        95.18 o
   2  11   8         27.96         48.60        16.68 o
   3  11   8        159.76        173.33        22.33 o
   4  11   8        116.52        115.67        18.17 o
  -8  12   8        221.21        237.32        33.94 o
  -7  12   8        277.18        274.84        36.74 o
  -6  12   8        264.95        263.38        26.04 o
  -5  12   8        117.96        112.35        20.74 o
  -4  12   8        223.15        233.01        23.21 o
  -3  12   8          3.17          6.81         7.05 o
  -2  12   8        249.07        232.09        47.85 o
  -1  12   8         10.74         47.56        20.16 o
   0  12   8       1107.91       1103.18        83.06 o
   1  12   8         56.06         76.74        25.00 o
   2  12   8        393.55        367.06        45.10 o
   3  12   8          0.42          4.82        10.18 o
  -7  13   8         12.56         38.13        16.14 o
  -6  13   8        222.30        227.30        32.28 o
  -5  13   8         82.01         62.64        13.45 o
  -4  13   8         19.65         26.52        24.35 o
  -3  13   8        295.13        291.70        26.59 o
  -2  13   8         83.49        104.25        27.48 o
  -1  13   8        199.40        201.40        37.16 o
   0  13   8        135.53        126.46        28.61 o
   1  13   8        204.38        210.40        35.30 o
   2  13   8         56.16         99.67        25.44 o
   3  13   8        275.31        265.65        40.11 o
  -6  14   8         18.25         13.99        11.87 o
  -5  14   8        373.99        344.76        40.88 o
   0 -17   9         25.13         44.50        16.83 o
   1 -17   9        135.40         99.14        22.34 o
   2 -17   9        202.73        277.70        37.03 o
  -3 -16   9         18.27         69.64        23.52 o
  -2 -16   9        118.94        150.88        29.03 o
  -1 -16   9         21.91         22.79        11.03 o
   0 -16   9        110.21        108.84        23.43 o
   1 -16   9         21.45         19.22        12.71 o
   2 -16   9        389.08        403.43        44.77 o
   3 -16   9         59.37         66.38        19.36 o
   4 -16   9        404.08        571.20        54.95 o
  -4 -15   9        358.51        348.48        46.67 o
  -3 -15   9        581.91        633.60        61.99 o
  -2 -15   9         90.79         96.85        23.08 o
  -1 -15   9         95.42        121.56        24.15 o
   0 -15   9          4.26         49.09        19.70 o
   1 -15   9        197.73        233.46        32.15 o
   2 -15   9         56.25         84.96        19.84 o
   3 -15   9        456.54        442.19        46.45 o
   4 -15   9          7.91          5.93        12.30 o
   5 -15   9        241.61        278.89        37.91 o
   6 -15   9          0.22          7.19        10.97 o
  -6 -14   9         72.24         31.00        13.05 o
  -5 -14   9        359.63        311.04        29.51 o
  -4 -14   9         45.05         38.45        20.15 o
  -3 -14   9        677.25        684.34        62.25 o
  -2 -14   9        105.52        103.19        23.01 o
  -1 -14   9          4.73          6.77         9.62 o
   0 -14   9        605.40        598.78        51.38 o
   1 -14   9        111.63         91.81        19.54 o
   2 -14   9        219.31        257.04        31.62 o
   3 -14   9        428.72        538.72        48.37 o
   4 -14   9        337.48        371.35        42.17 o
   5 -14   9        105.68         88.26        20.41 o
   6 -14   9        233.78        251.36        34.91 o
   7 -14   9          0.33         -6.19         9.31 o
  -7 -13   9        125.12         69.96        19.67 o
  -6 -13   9        128.12         91.25        16.30 o
  -5 -13   9         12.35         -0.86         8.41 o
  -4 -13   9         69.27         63.91        18.97 o
  -3 -13   9        132.39        125.78        15.96 o
  -2 -13   9        664.03        658.64        55.72 o
  -1 -13   9        745.79        748.66        37.20 o
   0 -13   9        885.41        807.49        58.80 o
   1 -13   9        301.06        302.23        32.73 o
   2 -13   9        541.54        484.17        42.67 o
   3 -13   9          0.43          0.87         7.83 o
   4 -13   9        328.96        366.55        39.25 o
   5 -13   9        156.14        157.77        25.55 o
   6 -13   9        156.18        197.93        29.51 o
   7 -13   9        211.98        242.44        33.84 o
  -8 -12   9         32.97         13.36        16.40 o
  -7 -12   9        606.33        508.12        39.30 o
  -6 -12   9         15.51         15.95         8.50 o
  -5 -12   9        314.70        299.41        47.51 o
  -4 -12   9         21.33         27.52         9.01 o
  -3 -12   9         55.86         76.83        21.00 o
  -2 -12   9         73.83         54.94         9.40 o
  -1 -12   9       1893.26       1781.13        63.00 o
   0 -12   9         29.23         67.15        16.72 o
   1 -12   9        775.55        737.25        31.93 o
   2 -12   9          0.12         -6.42         6.42 o
   3 -12   9         27.34         22.98         9.78 o
   4 -12   9         27.75         17.96         9.93 o
   5 -12   9        385.76        433.01        41.39 o
   6 -12   9         84.79         67.39        16.62 o
   7 -12   9        100.44        111.76        21.07 o
   8 -12   9         81.60         74.57        18.86 o
  -8 -11   9        119.26        111.36        19.36 o
  -7 -11   9        264.72        233.35        25.40 o
  -6 -11   9        239.50        237.09        25.01 o
  -5 -11   9         85.87         85.14        14.20 o
  -4 -11   9        321.16        315.03        28.94 o
  -3 -11   9         34.03         26.98         7.66 o
  -2 -11   9       1560.50       1499.18        43.46 o
  -1 -11   9        261.54        224.04        10.66 o
   0 -11   9       2040.30       1788.63        57.29 o
   1 -11   9        220.26        211.23        15.74 o
   2 -11   9        323.25        369.62        34.71 o
   3 -11   9          2.86          2.81         6.23 o
   4 -11   9        280.81        352.51        34.92 o
   5 -11   9         15.81         10.67         9.06 o
   6 -11   9        551.11        592.01        49.30 o
   7 -11   9          4.40         22.03        11.81 o
   8 -11   9        288.29        278.75        35.02 o
  -8 -10   9        202.11        201.22        25.65 o
  -7 -10   9         95.91        100.76        18.18 o
  -6 -10   9        761.20        733.34        43.95 o
  -5 -10   9        560.84        528.70        33.88 o
  -4 -10   9         40.96         22.94         6.62 o
  -3 -10   9       1201.33       1160.73        47.81 o
  -2 -10   9        388.07        324.81        13.31 o
  -1 -10   9       1076.53        894.94        28.90 o
   0 -10   9       2774.60       2665.92        76.94 o
   1 -10   9        510.38        424.27        22.63 o
   2 -10   9        359.96        363.34        32.60 o
   3 -10   9       1190.50       1198.89        66.55 o
   4 -10   9        180.57        156.56        22.06 o
   5 -10   9        726.43        731.39        51.41 o
   6 -10   9         10.17         35.61        12.85 o
   7 -10   9        208.60        233.81        29.31 o
   8 -10   9        172.90        219.43        30.58 o
   9 -10   9        102.38        123.77        24.06 o
  -9  -9   9        320.54        286.23        31.45 o
  -8  -9   9          6.66         -1.77        11.82 o
  -7  -9   9        251.49        307.59        49.72 o
  -6  -9   9         39.96         41.87        10.47 o
  -5  -9   9       2299.53       2169.71        78.28 o
  -4  -9   9        164.10        163.06        11.97 o
  -3  -9   9       1717.02       1504.58        42.39 o
  -2  -9   9          1.73          5.18         3.04 o
  -1  -9   9          7.90         12.63         4.76 o
   0  -9   9       1731.96       1545.26        79.30 o
   1  -9   9        772.95        713.14        46.33 o
   2  -9   9       1002.13        997.56        56.34 o
   3  -9   9        875.54        903.52        53.32 o
   4  -9   9        902.78        887.84        54.06 o
   5  -9   9        842.32        799.94        51.86 o
   6  -9   9        337.55        320.78        32.71 o
   7  -9   9         53.53         65.20        14.55 o
   8  -9   9         27.68         56.51        16.63 o
   9  -9   9         96.01         92.41        21.13 o
  -9  -8   9         72.33         61.41        22.58 o
  -8  -8   9        133.69        129.60        18.48 o
  -7  -8   9         25.31          6.70        16.18 o
  -6  -8   9        336.59        278.60        18.07 o
  -5  -8   9        112.85        120.51        10.88 o
  -4  -8   9       2704.77       2393.52        61.12 o
  -3  -8   9          0.28          6.46         3.88 o
  -2  -8   9       2815.44       2778.35        64.37 o
  -1  -8   9        274.65        262.00        13.77 o
   0  -8   9         16.22         16.59         3.10 o
   1  -8   9         89.26         49.84         9.71 o
   2  -8   9       1379.42       1233.32        62.34 o
   3  -8   9         11.73         22.32         9.01 o
   4  -8   9       1160.97       1281.07        65.29 o
   5  -8   9         70.67         65.34        13.85 o
   6  -8   9        186.28        199.55        24.24 o
   7  -8   9         13.52        -10.49        10.49 o
   8  -8   9        207.05        231.62        30.37 o
   9  -8   9         56.06         39.61        13.98 o
 -10  -7   9        245.47        236.81        42.67 o
  -9  -7   9        237.72        242.53        40.55 o
  -8  -7   9         21.47         18.48        13.95 o
  -7  -7   9        457.67        377.99        29.95 o
  -6  -7   9          0.47         -1.11         4.82 o
  -5  -7   9       1232.52       1016.94        35.32 o
  -4  -7   9       1824.58       1778.93        48.90 o
  -3  -7   9       1648.55       1729.24        56.81 o
  -2  -7   9       1388.94       1331.86        36.72 o
  -1  -7   9       1616.19       1478.86        63.06 o
   0  -7   9          6.74          2.31         1.75 o
   1  -7   9        690.64        612.06        38.37 o
   2  -7   9         59.32         69.40        11.74 o
   3  -7   9       2003.92       1975.32        84.60 o
   4  -7   9        166.65        170.14        19.03 o
   5  -7   9        658.90        734.12        46.30 o
   6  -7   9          8.81          1.08         6.70 o
   7  -7   9        214.67        206.44        25.66 o
   8  -7   9         11.24         12.00         7.21 o
   9  -7   9        294.65        307.29        37.13 o
  10  -7   9          0.25         -2.71        17.88 o
 -10  -6   9          1.90        -11.46        15.40 o
  -9  -6   9        317.73        265.72        40.30 o
  -8  -6   9        280.73        273.57        38.58 o
  -7  -6   9        681.42        673.19        94.21 o
  -6  -6   9       1329.48       1316.89       160.34 o
  -5  -6   9       1174.97       1127.67        45.80 o
  -4  -6   9         57.92         42.44         8.12 o
  -3  -6   9       3897.40       3939.41       107.35 o
  -2  -6   9        753.20        627.42        55.46 o
  -1  -6   9        878.13        890.03        36.81 o
   0  -6   9       2032.97       1793.79        54.73 o
   1  -6   9        154.69        128.33        13.00 o
   2  -6   9        964.22        946.36        47.23 o
   3  -6   9       1050.70        892.95        45.99 o
   4  -6   9         14.62         10.75         6.51 o
   5  -6   9        271.89        266.17        24.77 o
   6  -6   9        864.08        882.31        53.80 o
   7  -6   9          0.13         -5.86         8.63 o
   8  -6   9        508.42        555.40        46.56 o
   9  -6   9         18.07         26.40        18.35 o
  10  -6   9        156.08        123.02        18.01 o
 -10  -5   9         75.06         63.95        22.20 o
  -9  -5   9         97.86        109.80        27.29 o
  -8  -5   9       1557.19       1666.33       104.13 o
  -7  -5   9         74.50         60.03        11.27 o
  -6  -5   9       1827.07       1740.49       111.68 o
  -5  -5   9          2.19         -0.47         4.33 o
  -4  -5   9        280.48        244.53        17.84 o
  -3  -5   9         19.26         14.64         4.91 o
  -2  -5   9       1686.22       1711.70        56.33 o
  -1  -5   9        225.94        191.98        10.77 o
   0  -5   9       3763.08       3486.45        63.47 o
   1  -5   9       2519.57       2351.97        66.44 o
   2  -5   9       1130.55        996.44        35.63 o
   3  -5   9        112.86         99.84        10.88 o
   4  -5   9        627.66        616.09        23.75 o
   5  -5   9        201.02        186.11        12.84 o
   6  -5   9        486.47        515.72        38.62 o
   7  -5   9        707.90        717.96        37.37 o
   8  -5   9        340.59        340.82        41.23 o
   9  -5   9        149.02        118.16        16.61 o
 -10  -4   9         30.07          5.25        12.37 o
  -9  -4   9        105.68        104.03        35.98 o
  -8  -4   9        394.16        426.71        28.22 o
  -7  -4   9       2392.02       2302.81       159.75 o
  -6  -4   9        496.85        431.83        60.71 o
  -5  -4   9       1661.16       1620.88        59.40 o
  -4  -4   9         74.20         44.27         7.78 o
  -3  -4   9        305.68        293.72        23.95 o
  -2  -4   9        102.55        121.68         7.15 o
  -1  -4   9       3143.61       2701.41        73.75 o
   0  -4   9         31.38         19.48         3.24 o
   1  -4   9       4190.39       3924.86       101.00 o
   2  -4   9         18.30         22.12         4.93 o
   3  -4   9       1103.77       1031.34        45.11 o
   4  -4   9          3.49         -3.04         3.23 o
   5  -4   9        532.21        533.06        21.55 o
   6  -4   9         92.08        111.32        10.28 o
   7  -4   9       1022.61        945.90        43.74 o
   8  -4   9         30.58         22.84         7.37 o
   9  -4   9        332.56        292.98        25.66 o
 -11  -3   9         93.42        124.01        30.08 o
 -10  -3   9        388.62        376.20        28.89 o
  -9  -3   9        235.45        213.80        20.21 o
  -8  -3   9        264.61        216.56        19.56 o
  -7  -3   9       1355.62       1332.71        42.93 o
  -6  -3   9        293.26        312.24        12.02 o
  -5  -3   9       1286.28       1321.66        51.37 o
  -4  -3   9        908.57        840.91        35.96 o
  -3  -3   9          4.52          9.85         5.10 o
  -2  -3   9       1440.14       1400.33        42.46 o
  -1  -3   9       2857.50       2925.26        62.29 o
   0  -3   9       1849.69       1595.55        32.49 o
   1  -3   9       1406.87       1183.60        98.19 o
   2  -3   9       3262.60       3178.84        99.52 o
   3  -3   9          0.53          2.92         3.15 o
   4  -3   9         41.67         44.97         6.04 o
   5  -3   9         14.57          9.19         3.71 o
   6  -3   9       1409.37       1317.92        41.07 o
   7  -3   9        260.52        256.46        16.75 o
   8  -3   9        120.71        106.88        14.86 o
   9  -3   9         85.82         93.81        13.44 o
 -11  -2   9         30.69         28.98        19.95 o
 -10  -2   9        419.66        375.74        36.82 o
  -9  -2   9         97.48         82.04        12.99 o
  -8  -2   9       1414.45       1383.97        45.74 o
  -7  -2   9         23.79         19.63         4.83 o
  -6  -2   9          5.93         10.09         2.41 o
  -5  -2   9        135.73        153.07        10.02 o
  -4  -2   9       1270.23       1128.93        43.66 o
  -3  -2   9       4586.39       4640.68       179.00 o
  -2  -2   9        177.23        148.71        11.04 o
  -1  -2   9        241.59        220.23         9.14 o
   0  -2   9        918.88        737.95        23.28 o
   1  -2   9        645.17        597.60        18.23 o
   2  -2   9       1337.84       1259.87        30.75 o
   3  -2   9       2249.53       2097.45        60.89 o
   4  -2   9         38.86         32.55         5.15 o
   5  -2   9       1397.03       1411.70        66.91 o
   6  -2   9       1091.43       1072.82        36.79 o
   7  -2   9        296.85        272.98        21.91 o
   8  -2   9        228.51        211.83        15.02 o
   9  -2   9          3.75         -9.27        10.56 o
 -11  -1   9        585.05        543.05        62.69 o
 -10  -1   9          1.27         27.47        14.93 o
  -9  -1   9        763.02        683.76        44.98 o
  -8  -1   9          0.17         -7.66         7.66 o
  -7  -1   9        729.97        698.50        27.77 o
  -6  -1   9        111.68         96.11         8.97 o
  -5  -1   9       2474.14       2344.79       122.65 o
  -4  -1   9        343.00        282.42        11.94 o
  -3  -1   9       8683.39       8463.55       214.73 o
  -2  -1   9        759.84        692.71        70.42 o
  -1  -1   9        212.46        132.79         9.14 o
   0  -1   9       1398.93       1607.33        61.99 o
   1  -1   9         68.27         82.65         5.91 o
   2  -1   9        230.35        258.81        10.37 o
   3  -1   9       1953.92       1832.05        46.85 o
   4  -1   9       1056.69        976.27        66.40 o
   5  -1   9        967.31        957.84        73.03 o
   6  -1   9        236.99        220.83        18.04 o
   7  -1   9        378.96        383.58        19.11 o
   8  -1   9         75.11         64.44         8.18 o
   9  -1   9         59.98         34.05        12.36 o
 -11   0   9        236.12        262.67        43.16 o
 -10   0   9        380.04        408.86        50.62 o
  -9   0   9        301.36        244.25        34.44 o
  -8   0   9        370.63        355.32        20.29 o
  -7   0   9         27.67         14.36         3.65 o
  -6   0   9       1019.31       1030.98        27.60 o
  -5   0   9       1093.47       1111.15        42.03 o
  -4   0   9       5657.73       4958.51       130.32 o
  -3   0   9       3890.03       3774.11       100.68 o
  -2   0   9       5967.50       6300.32       250.34 o
  -1   0   9         20.78         13.50         3.95 o
   0   0   9          9.75         11.35         2.75 o
   1   0   9         16.43         23.63         4.29 o
   2   0   9       1213.11       1100.70        68.80 o
   3   0   9          2.40          2.73         1.77 o
   4   0   9       2164.82       2272.80       162.17 o
   5   0   9          4.48         15.65         4.74 o
   6   0   9        976.26        944.55        61.93 o
   7   0   9         14.44          8.83         4.89 o
   8   0   9          1.09         -8.46         8.46 o
   9   0   9         14.96          8.51         7.18 o
 -11   1   9          6.60         19.62        21.12 o
 -10   1   9        260.10        233.66        26.49 o
  -9   1   9          5.88          2.76         6.21 o
  -8   1   9        264.74        238.27        17.35 o
  -7   1   9        451.40        478.66        26.84 o
  -6   1   9        268.93        227.20        14.37 o
  -5   1   9       2630.37       2663.97        89.74 o
  -4   1   9       1842.95       1801.81        59.88 o
  -3   1   9        614.46        573.78        20.38 o
  -2   1   9       1721.99       1399.88       113.78 o
  -1   1   9       4116.36       3464.71       528.67 o
   0   1   9        346.50        356.15        27.12 o
   1   1   9        671.45        662.82        25.73 o
   2   1   9       1247.16       1127.27       128.13 o
   3   1   9       1549.49       1411.77        40.64 o
   4   1   9        420.01        389.06        31.12 o
   5   1   9       1103.44       1092.83        54.94 o
   6   1   9        236.00        215.65        20.71 o
   7   1   9          8.43         -3.26         5.88 o
   8   1   9         23.76         12.91        14.73 o
   9   1   9        327.42        349.20        30.45 o
 -11   2   9        237.40        232.87        38.33 o
 -10   2   9         13.17          6.95         8.60 o
  -9   2   9        276.55        322.86        28.21 o
  -8   2   9        133.25        127.06        14.04 o
  -7   2   9       1139.23       1136.14        34.15 o
  -6   2   9       1530.10       1546.04        40.44 o
  -5   2   9       1664.43       1706.53        41.59 o
  -4   2   9        171.32        181.43        10.09 o
  -3   2   9        430.21        343.20        14.76 o
  -2   2   9          2.08          3.26         1.45 o
  -1   2   9       1228.63       1116.63        22.53 o
   0   2   9       2926.69       3270.01       126.30 o
   1   2   9        526.40        463.76        32.26 o
   2   2   9        267.09        231.13        10.61 o
   3   2   9        232.94        224.08        21.30 o
   4   2   9         65.28         76.37        14.65 o
   5   2   9        592.77        581.93        41.04 o
   6   2   9        261.39        281.66        45.37 o
   7   2   9         59.50         53.99        12.05 o
   8   2   9        526.57        533.71        36.95 o
   9   2   9        220.30        237.09        37.44 o
 -11   3   9         26.57        -19.68        19.68 o
 -10   3   9        110.31        116.58        24.41 o
  -9   3   9         18.03         24.70        14.87 o
  -8   3   9       1102.64       1248.10        57.79 o
  -7   3   9         11.80         11.77         6.43 o
  -6   3   9       4569.97       4686.29       106.74 o
  -5   3   9          7.28         12.37         5.66 o
  -4   3   9        398.65        420.21        19.09 o
  -3   3   9         92.74         86.99         7.86 o
  -2   3   9        430.33        508.03        16.36 o
  -1   3   9        171.74        169.60         7.72 o
   0   3   9       3666.50       3610.90       176.53 o
   1   3   9        156.25        176.88        10.04 o
   2   3   9       1267.71       1340.15        64.87 o
   3   3   9         93.00        104.79        11.07 o
   4   3   9         68.92         70.21        14.08 o
   5   3   9        131.70         84.02        12.17 o
   6   3   9        296.97        277.33        24.11 o
   7   3   9        271.97        255.01        24.97 o
   8   3   9        326.88        332.24        30.39 o
 -11   4   9         84.86         84.21        22.24 o
 -10   4   9         13.87         -6.76        10.84 o
  -9   4   9        186.91        160.96        28.58 o
  -8   4   9        193.67        223.48        22.36 o
  -7   4   9       1170.23       1159.19        40.99 o
  -6   4   9       1176.99       1265.62        50.26 o
  -5   4   9       1817.17       1819.81        51.30 o
  -4   4   9         19.87         11.18         3.98 o
  -3   4   9        336.69        394.67        17.70 o
  -2   4   9        228.24        247.67        12.80 o
  -1   4   9       1623.46       1559.01        36.74 o
   0   4   9       1039.15       1059.81        34.12 o
   1   4   9       2125.48       2464.01       101.44 o
   2   4   9          0.63         31.15         8.35 o
   3   4   9        840.60        872.44        49.82 o
   4   4   9          7.80          4.93         4.94 o
   5   4   9        159.26        156.39        17.00 o
   6   4   9          0.93         -9.79        14.62 o
   7   4   9        665.19        716.56        43.23 o
   8   4   9         81.24         72.58        14.58 o
 -10   5   9        168.98        193.08        31.15 o
  -9   5   9         98.19         91.73        20.38 o
  -8   5   9        425.44        447.47        32.35 o
  -7   5   9       1411.19       1466.62        48.62 o
  -6   5   9        363.45        357.09        20.72 o
  -5   5   9        969.72        939.14        33.77 o
  -4   5   9        258.79        300.16        16.45 o
  -3   5   9        152.20        149.12        10.81 o
  -2   5   9       1143.91       1040.32        37.93 o
  -1   5   9        511.06        518.32        16.29 o
   0   5   9        155.78        177.80         9.57 o
   1   5   9        882.08        806.99        93.69 o
   2   5   9       1137.51       1119.21        57.42 o
   3   5   9         24.90         32.89         8.69 o
   4   5   9       1038.20       1072.86        44.63 o
   5   5   9          6.34          4.70         5.01 o
   6   5   9        561.49        607.45        39.90 o
   7   5   9        249.38        279.44        40.48 o
   8   5   9        558.43        597.08        62.85 o
 -10   6   9        491.39        583.98        55.80 o
  -9   6   9        125.48        166.04        27.88 o
  -8   6   9        926.51        942.42        63.91 o
  -7   6   9         60.25         48.83         7.71 o
  -6   6   9        472.03        463.68        24.05 o
  -5   6   9         78.52         84.99         9.74 o
  -4   6   9        889.69        826.58        30.70 o
  -3   6   9        865.01        827.51        29.57 o
  -2   6   9       1753.37       1678.62        46.15 o
  -1   6   9         46.69         56.39         6.72 o
   0   6   9        215.97        217.05        11.60 o
   1   6   9          7.28         24.24         6.96 o
   2   6   9        283.86        274.00        19.79 o
   3   6   9        346.22        286.96        20.48 o
   4   6   9        377.91        388.30        24.52 o
   5   6   9        722.56        720.85        42.23 o
   6   6   9        447.15        447.40        52.23 o
   7   6   9         36.54         21.19        15.08 o
 -10   7   9         43.69        120.67        26.51 o
  -9   7   9        633.71        635.39        54.51 o
  -8   7   9          8.08         -3.69         9.09 o
  -7   7   9        105.03        105.03        12.39 o
  -6   7   9          3.50         -2.38         5.55 o
  -5   7   9        235.02        238.16        16.25 o
  -4   7   9         92.88         91.82        10.33 o
  -3   7   9       3089.62       2872.95        86.67 o
  -2   7   9         11.27         23.35         5.93 o
  -1   7   9        771.91        736.16        26.91 o
   0   7   9         31.81         34.98         7.49 o
   1   7   9        157.24        139.04        13.39 o
   2   7   9         30.94         27.51         6.52 o
   3   7   9        413.72        397.29        40.64 o
   4   7   9         81.64         84.14        39.23 o
   5   7   9        505.57        534.31        36.31 o
   6   7   9         99.53        117.94        27.92 o
 -10   8   9        381.24        384.17        43.86 o
  -9   8   9         31.12         19.91        14.86 o
  -8   8   9        439.68        478.78        44.05 o
  -7   8   9         20.07         13.76         8.80 o
  -6   8   9        508.65        501.97        26.72 o
  -5   8   9          3.00         10.76         5.89 o
  -4   8   9        464.32        475.51        23.64 o
  -3   8   9        934.21        877.70        32.84 o
  -2   8   9       1207.99       1093.45        36.79 o
  -1   8   9         11.36          9.36         3.85 o
   0   8   9        747.67        718.53        37.35 o
   1   8   9         68.04         76.21        19.32 o
   2   8   9        154.87        174.53        27.49 o
   3   8   9        169.78        126.27        24.58 o
   4   8   9       1089.17       1134.51        88.19 o
   5   8   9         47.34         23.35         6.84 o
   6   8   9        220.57        296.40        45.85 o
  -9   9   9          8.43        -13.30        13.30 o
  -8   9   9        177.72        199.55        28.50 o
  -7   9   9        186.34        178.32        20.06 o
  -6   9   9         90.86        101.72        18.67 o
  -5   9   9       1005.28        990.45        38.60 o
  -4   9   9        796.73        738.90        31.47 o
  -3   9   9        227.77        211.85        15.70 o
  -2   9   9        389.14        374.33        20.21 o
  -1   9   9         99.72         97.89        10.06 o
   0   9   9         61.40         37.92        13.73 o
   1   9   9        863.61        894.36        67.23 o
   2   9   9         71.35         91.31        22.91 o
   3   9   9        374.05        378.90        42.72 o
   4   9   9        723.73        675.52        43.00 o
   5   9   9        453.37        476.95        55.26 o
  -9  10   9        107.88         95.60        21.78 o
  -8  10   9         39.31         64.55        17.75 o
  -7  10   9        293.85        274.65        25.09 o
  -6  10   9        170.69        226.34        22.72 o
  -5  10   9        810.64        747.75        34.61 o
  -4  10   9         10.70         12.94         5.28 o
  -3  10   9         41.81         43.12         6.95 o
  -2  10   9         42.33         50.54        13.32 o
  -1  10   9        329.14        317.59        23.77 o
   0  10   9        224.43        226.55        35.00 o
   1  10   9        445.80        486.54        49.78 o
   2  10   9        454.77        386.16        44.45 o
   3  10   9        494.18        490.08        51.18 o
   4  10   9         18.42         15.71         8.71 o
  -8  11   9        266.95        297.40        37.19 o
  -7  11   9        153.06        204.76        30.34 o
  -6  11   9        778.47        721.84        42.92 o
  -5  11   9         33.06         52.30        12.53 o
  -4  11   9        143.15        151.08        18.73 o
  -3  11   9         15.21          6.24         7.24 o
  -2  11   9         18.54         20.78        15.36 o
  -1  11   9         11.29         19.49        15.26 o
   0  11   9        722.05        689.17        64.20 o
   1  11   9          5.14         63.60        22.56 o
   2  11   9        662.68        656.76        61.63 o
   3  11   9         33.38         49.23        17.88 o
   4  11   9         83.65         80.64        21.41 o
  -8  12   9         22.96         18.74        14.69 o
  -7  12   9        265.62        326.44        39.57 o
  -6  12   9        268.53        260.55        26.35 o
  -5  12   9        239.48        243.47        24.68 o
  -4  12   9         46.62         24.40        14.21 o
  -3  12   9        214.85        164.31        33.70 o
  -2  12   9         14.76         18.52        14.15 o
  -1  12   9        224.25        206.83        35.36 o
   0  12   9        138.48        165.37        32.55 o
   1  12   9        432.10        393.80        49.10 o
   2  12   9        106.67        152.72        30.75 o
   3  12   9        290.36        238.88        37.27 o
  -7  13   9        161.36        161.54        28.32 o
  -6  13   9         19.86          0.97         9.53 o
  -5  13   9        353.88        354.86        48.77 o
  -4  13   9         90.82         99.42        27.40 o
  -3  13   9         32.24         66.35        24.46 o
  -2  13   9        379.46        378.51        52.08 o
  -1  13   9        155.85        183.92        35.32 o
   0  13   9         86.65         73.37        22.79 o
   1  13   9         91.26        118.12        27.81 o
   1 -17  10          4.72        -14.92        15.14 o
  -3 -16  10        908.26        882.54        76.37 o
  -2 -16  10          0.02          0.46        12.69 o
  -1 -16  10         78.34         71.18        19.04 o
   0 -16  10          1.13         -3.89        11.33 o
   1 -16  10        146.75        156.17        27.74 o
   2 -16  10          5.36          7.66         9.17 o
   3 -16  10        182.38        200.32        30.86 o
   4 -16  10         31.79         60.51        19.17 o
  -4 -15  10        350.12        359.92        47.87 o
  -3 -15  10        505.48        540.55        57.53 o
  -2 -15  10        230.03        262.75        38.33 o
  -1 -15  10         20.87         15.59         9.59 o
   0 -15  10        300.71        316.19        38.31 o
   1 -15  10          7.62          3.57         8.19 o
   2 -15  10        229.04        172.13        27.20 o
   3 -15  10         44.70         36.04        13.90 o
   4 -15  10        351.90        411.34        45.01 o
   5 -15  10         39.45         53.58        19.59 o
  -6 -14  10        137.50        111.05        23.32 o
  -5 -14  10        138.70        120.86        28.57 o
  -4 -14  10        463.30        414.98        50.38 o
  -3 -14  10         14.11         15.67        15.39 o
  -2 -14  10        548.96        583.30        54.71 o
  -1 -14  10        318.37        360.78        40.28 o
   0 -14  10        202.19        166.68        28.30 o
   1 -14  10        133.87        124.51        23.38 o
   2 -14  10        295.30        267.40        32.63 o
   3 -14  10        153.93        203.69        29.86 o
   4 -14  10        362.74        421.75        43.79 o
   5 -14  10         54.84         62.77        19.44 o
   6 -14  10         65.23         64.35        18.32 o
  -7 -13  10        416.50        435.06        50.10 o
  -6 -13  10         74.20         34.00        12.48 o
  -5 -13  10        481.74        439.62        33.56 o
  -4 -13  10         59.01         58.60        11.76 o
  -3 -13  10        290.13        294.63        37.42 o
  -2 -13  10         15.22         10.82         9.27 o
  -1 -13  10        500.95        466.06        28.91 o
   0 -13  10        279.89        295.38        34.25 o
   1 -13  10        526.91        539.38        45.14 o
   2 -13  10        111.07         94.39        18.69 o
   3 -13  10        230.99        265.56        33.33 o
   4 -13  10         11.16          1.60         7.51 o
   5 -13  10        343.99        391.31        42.45 o
   6 -13  10         70.58         98.46        21.64 o
   7 -13  10        205.28        236.83        34.26 o
  -8 -12  10        619.49        529.86        57.60 o
  -7 -12  10        139.38        121.72        20.00 o
  -6 -12  10        422.30        420.17        33.52 o
  -5 -12  10         32.07          7.71         6.70 o
  -4 -12  10         62.34         66.19        12.45 o
  -3 -12  10        159.92        154.29        16.50 o
  -2 -12  10        303.24        298.87        35.00 o
  -1 -12  10          4.46         12.57         6.80 o
   0 -12  10       1792.22       1733.32        89.83 o
   1 -12  10         65.04         76.17        10.47 o
   2 -12  10        635.43        671.94        50.65 o
   3 -12  10         12.65         12.73        10.59 o
   4 -12  10         13.89         18.38         8.80 o
   5 -12  10         15.58         -2.64        10.55 o
   6 -12  10        179.89        176.49        26.64 o
   7 -12  10          4.03         -1.79         7.86 o
   8 -12  10        376.14        411.27        45.00 o
  -8 -11  10        274.68        257.86        29.96 o
  -7 -11  10        102.84         91.88        17.25 o
  -6 -11  10        590.03        551.72        38.65 o
  -5 -11  10        362.79        327.15        27.32 o
  -4 -11  10         12.28          4.88        15.92 o
  -3 -11  10        244.17        217.09        28.09 o
  -2 -11  10        461.15        444.01        25.85 o
  -1 -11  10       1009.42        973.42        31.59 o
   0 -11  10        366.69        369.98        17.95 o
   1 -11  10        322.31        308.82        20.09 o
   2 -11  10        238.21        173.38        24.31 o
   3 -11  10        304.02        319.46        31.85 o
   4 -11  10         23.38         23.67        10.39 o
   5 -11  10        295.63        324.08        34.43 o
   6 -11  10         14.33         25.88        11.45 o
   7 -11  10        245.26        266.57        32.87 o
   8 -11  10         44.09         51.17        16.74 o
  -8 -10  10         12.80         31.05        13.70 o
  -7 -10  10        443.44        420.34        34.32 o
  -6 -10  10         18.65          4.42         7.25 o
  -5 -10  10        905.78        856.00        44.55 o
  -4 -10  10        265.37        221.77        29.65 o
  -3 -10  10         39.35         23.31         4.36 o
  -2 -10  10       1025.64        937.07        30.57 o
  -1 -10  10        489.27        528.62        21.57 o
   0 -10  10        265.79        266.43        14.76 o
   1 -10  10       1094.90       1016.51        39.30 o
   2 -10  10        510.67        476.79        38.23 o
   3 -10  10        380.08        283.27        29.59 o
   4 -10  10        785.62        799.72        53.12 o
   5 -10  10        190.09        253.21        28.83 o
   6 -10  10        632.08        639.73        49.45 o
   7 -10  10        224.15        271.31        32.53 o
   8 -10  10         90.16         92.67        20.69 o
   9 -10  10        106.67        155.91        27.49 o
  -9  -9  10          4.06         34.40        19.11 o
  -8  -9  10        257.97        286.49        44.23 o
  -7  -9  10        499.96        459.98        34.77 o
  -6  -9  10        724.67        641.33        38.55 o
  -5  -9  10         27.78         24.25         5.42 o
  -4  -9  10       1862.18       1705.15        48.74 o
  -3  -9  10          0.09         -4.56         5.41 o
  -2  -9  10        767.68        720.22        25.54 o
  -1  -9  10        149.83        135.26        12.66 o
   0  -9  10        189.78        183.16        11.82 o
   1  -9  10        295.78        260.82        19.36 o
   2  -9  10        513.26        517.23        37.31 o
   3  -9  10       1011.34        940.51        55.67 o
   4  -9  10       1988.38       2060.50        95.73 o
   5  -9  10        495.41        470.95        38.35 o
   6  -9  10        449.47        464.77        39.61 o
   7  -9  10          0.74         -4.77         6.57 o
   8  -9  10        152.19        164.96        25.32 o
   9  -9  10          8.29          8.55        10.08 o
  -9  -8  10        121.86        137.61        31.96 o
  -8  -8  10          3.83         -5.97        11.19 o
  -7  -8  10          0.98        -15.66        15.66 o
  -6  -8  10        238.07        193.68        18.46 o
  -5  -8  10       1130.81       1056.76        82.99 o
  -4  -8  10        566.39        584.07        30.41 o
  -3  -8  10       2696.97       2621.10        79.34 o
  -2  -8  10        964.97        884.67        29.08 o
  -1  -8  10        798.85        763.65        26.37 o
   0  -8  10        178.25        147.78         7.66 o
   1  -8  10         37.23         39.17         5.21 o
   2  -8  10         52.13         46.74        10.37 o
   3  -8  10       1321.62       1411.28        69.82 o
   4  -8  10          0.99          3.81         7.27 o
   5  -8  10       1246.47       1230.00        65.87 o
   6  -8  10          0.74          3.30         7.07 o
   7  -8  10         41.40         51.30        13.48 o
   8  -8  10          7.68        -11.64        11.64 o
   9  -8  10         71.34         67.92        13.32 o
  -9  -7  10        305.03        357.28        50.26 o
  -8  -7  10        353.23        395.49        51.18 o
  -7  -7  10          2.26         12.27        13.92 o
  -6  -7  10        272.62        273.58        21.75 o
  -5  -7  10        322.32        326.14        23.11 o
  -4  -7  10        412.42        418.47        24.96 o
  -3  -7  10        930.40        806.88        34.94 o
  -2  -7  10       1457.54       1259.38        65.85 o
  -1  -7  10        919.66        912.53        29.33 o
   0  -7  10       1116.46       1041.31        46.13 o
   1  -7  10         79.55         46.23        10.47 o
   2  -7  10       2091.72       2046.84        64.11 o
   3  -7  10        392.16        399.65        29.90 o
   4  -7  10        847.96        849.61        47.99 o
   5  -7  10        342.32        388.42        31.85 o
   6  -7  10        220.63        245.73        26.33 o
   7  -7  10         25.54         23.25         8.94 o
   8  -7  10        229.90        270.53        30.79 o
   9  -7  10          3.16         11.09         8.04 o
 -10  -6  10        237.40        257.05        42.75 o
  -9  -6  10          2.78          4.10         9.15 o
  -8  -6  10        590.59        532.47        55.58 o
  -7  -6  10        261.79        261.73        28.39 o
  -6  -6  10        863.56        808.29        40.30 o
  -5  -6  10        256.93        254.18        20.10 o
  -4  -6  10        993.26        988.07        41.08 o
  -3  -6  10          0.18         10.99         4.50 o
  -2  -6  10       1333.61       1283.35       140.97 o
  -1  -6  10        709.60        640.53        22.79 o
   0  -6  10        466.79        401.13        13.50 o
   1  -6  10       1329.06       1242.15        29.65 o
   2  -6  10        586.87        508.80        53.65 o
   3  -6  10        704.91        563.68        35.08 o
   4  -6  10       1562.74       1557.72        70.70 o
   5  -6  10         20.80         30.54         9.73 o
   6  -6  10        250.37        241.46        19.69 o
   7  -6  10        293.40        294.12        41.99 o
   8  -6  10         55.39         54.37        22.07 o
   9  -6  10        261.57        249.63        37.02 o
 -10  -5  10         72.68         46.85        19.84 o
  -9  -5  10         27.40        -16.74        16.77 o
  -8  -5  10         90.55         73.18        21.67 o
  -7  -5  10       1784.12       1748.35       159.23 o
  -6  -5  10          2.71         17.45         7.43 o
  -5  -5  10       1206.30       1162.10        47.58 o
  -4  -5  10         56.50         60.24         8.65 o
  -3  -5  10       1043.62       1072.95        41.03 o
  -2  -5  10          0.02          2.79         3.29 o
  -1  -5  10       3949.33       3652.44       251.94 o
   0  -5  10        787.41        786.30        24.85 o
   1  -5  10       4381.27       4121.05        88.10 o
   2  -5  10        315.55        288.10        16.62 o
   3  -5  10       1656.36       1607.23        49.97 o
   4  -5  10        163.86        131.82         8.88 o
   5  -5  10         15.46         21.19         3.89 o
   6  -5  10         38.58         25.55        11.23 o
   7  -5  10        283.74        276.47        21.99 o
   8  -5  10        277.82        251.18        23.18 o
   9  -5  10        113.39        123.96        25.40 o
 -10  -4  10         27.80         20.87        14.93 o
  -9  -4  10         80.55         85.28        12.62 o
  -8  -4  10        554.10        569.09        57.64 o
  -7  -4  10       1322.55       1259.02        83.88 o
  -6  -4  10       1240.92       1251.87        96.34 o
  -5  -4  10        517.21        493.41        29.23 o
  -4  -4  10        550.82        535.21        27.77 o
  -3  -4  10         32.38         29.35         4.15 o
  -2  -4  10         70.33         58.88         4.79 o
  -1  -4  10       1223.71       1202.08        40.76 o
   0  -4  10       7181.22       6659.60       132.93 o
   1  -4  10         33.60         28.12         4.26 o
   2  -4  10       3919.06       3940.57       102.66 o
   3  -4  10         24.39         27.50         5.52 o
   4  -4  10        800.02        807.30        27.93 o
   5  -4  10        307.13        275.07        14.84 o
   6  -4  10        470.14        478.83        32.61 o
   7  -4  10          0.35          0.75         5.30 o
   8  -4  10        575.57        541.04        34.28 o
   9  -4  10          0.01         15.20        11.25 o
 -10  -3  10         59.60         56.19        19.63 o
  -9  -3  10        177.95        189.48        18.63 o
  -8  -3  10        813.55        862.23        34.21 o
  -7  -3  10         34.34         40.15         7.49 o
  -6  -3  10       1351.36       1297.63        53.65 o
  -5  -3  10        359.26        375.13        25.18 o
  -4  -3  10        269.58        261.09        19.24 o
  -3  -3  10        882.61        730.35        31.48 o
  -2  -3  10        511.74        438.29        31.89 o
  -1  -3  10       1373.15       1341.71        33.33 o
   0  -3  10       2825.87       2473.07        81.54 o
   1  -3  10       2009.40       1934.24        45.94 o
   2  -3  10       1271.41       1319.50        42.15 o
   3  -3  10        880.19        900.46        40.34 o
   4  -3  10        161.00        176.35        19.34 o
   5  -3  10        377.09        408.20        19.31 o
   6  -3  10        136.45        128.30        11.00 o
   7  -3  10        366.88        368.44        26.45 o
   8  -3  10        145.31        150.96        14.93 o
   9  -3  10         60.59         45.98        17.33 o
 -11  -2  10        302.92        306.59        46.30 o
 -10  -2  10        225.04        273.38        40.55 o
  -9  -2  10        429.28        482.61        30.46 o
  -8  -2  10          5.21          8.26         4.57 o
  -7  -2  10        617.29        664.65        27.24 o
  -6  -2  10         44.23         37.70         4.40 o
  -5  -2  10       1544.48       1522.10        56.68 o
  -4  -2  10        340.75        323.72        29.29 o
  -3  -2  10       2229.86       1969.02       141.61 o
  -2  -2  10        638.35        636.14        26.47 o
  -1  -2  10       3674.56       3661.53        71.02 o
   0  -2  10        266.83        263.88        16.11 o
   1  -2  10        416.12        280.90        96.56 o
   2  -2  10          8.47          4.91         2.46 o
   3  -2  10        146.89        135.06        10.24 o
   4  -2  10        887.20        844.79        49.93 o
   5  -2  10        174.46        138.48        11.19 o
   6  -2  10        547.69        554.91        39.87 o
   7  -2  10        287.70        277.35        19.30 o
   8  -2  10         17.44         16.80         8.59 o
   9  -2  10        135.45        124.09        24.86 o
 -11  -1  10          0.37         10.59        14.38 o
 -10  -1  10       1060.59       1103.67        86.12 o
  -9  -1  10         26.63         27.27        16.68 o
  -8  -1  10        521.34        505.06        24.48 o
  -7  -1  10         35.63         27.49         5.27 o
  -6  -1  10         17.50         21.70         3.74 o
  -5  -1  10       1838.10       1724.33        61.52 o
  -4  -1  10       4746.78       4577.48       123.32 o
  -3  -1  10        350.73        337.32        19.58 o
  -2  -1  10       2763.54       2515.50        70.67 o
  -1  -1  10        151.09        126.49        20.19 o
   0  -1  10       1502.38       1370.64        34.24 o
   1  -1  10        342.24        331.87        10.12 o
   2  -1  10        220.93        215.01         7.94 o
   3  -1  10        378.96        322.06        15.91 o
   4  -1  10       1877.61       1877.64        74.30 o
   5  -1  10        753.70        723.77        35.47 o
   6  -1  10       1054.18       1081.71        57.03 o
   7  -1  10        123.65        126.75        11.04 o
   8  -1  10         21.54         27.71         9.18 o
   9  -1  10          7.61        -10.46        15.63 o
 -11   0  10        271.47        357.58        49.16 o
 -10   0  10        533.43        661.57        63.34 o
  -9   0  10        300.66        315.81        41.29 o
  -8   0  10         41.19         46.47         7.53 o
  -7   0  10        374.23        351.16        22.61 o
  -6   0  10         50.46         60.66         6.00 o
  -5   0  10       1004.57        963.23        60.34 o
  -4   0  10       3991.72       3040.56       442.26 o
  -3   0  10       5756.83       5295.47       135.61 o
  -2   0  10       2884.70       2811.52        73.11 o
  -1   0  10       2481.38       2348.47        62.85 o
   0   0  10         98.26         90.97         7.01 o
   1   0  10        199.91        193.53        12.17 o
   2   0  10          3.12          3.89         2.34 o
   3   0  10       3365.38       3214.29       167.87 o
   4   0  10        112.52        107.50        10.93 o
   5   0  10        893.14        860.04        63.83 o
   6   0  10         11.38         10.71         4.78 o
   7   0  10        197.17        251.18        22.46 o
   8   0  10         22.99          6.67         6.41 o
 -11   1  10        381.28        393.12        44.61 o
 -10   1  10        103.98         93.01        22.72 o
  -9   1  10        382.60        381.73        44.96 o
  -8   1  10        160.42        161.93        13.89 o
  -7   1  10        522.91        505.39        19.02 o
  -6   1  10        648.51        737.74        29.02 o
  -5   1  10        580.79        612.71        25.43 o
  -4   1  10       1386.35       1324.81        40.29 o
  -3   1  10       3122.74       3214.49        71.05 o
  -2   1  10        322.11        305.50        10.01 o
  -1   1  10       1436.69       1575.46        73.63 o
   0   1  10        625.13        615.13        39.74 o
   1   1  10        136.36        147.82        11.07 o
   2   1  10       1544.26       1121.07       167.75 o
   3   1  10        712.26        672.80        40.07 o
   4   1  10       1039.48       1036.90        56.98 o
   5   1  10        298.50        309.39        32.32 o
   6   1  10        273.63        290.80        25.41 o
   7   1  10         16.87          8.23         7.06 o
   8   1  10         55.07         51.37        12.55 o
   9   1  10         40.95         16.54        11.90 o
 -11   2  10          1.22        -20.21        20.21 o
 -10   2  10         55.49         63.25        14.92 o
  -9   2  10        310.00        307.88        28.06 o
  -8   2  10        810.51        849.65        37.49 o
  -7   2  10         10.85         10.12         4.38 o
  -6   2  10       1018.97       1065.71        32.31 o
  -5   2  10          2.86         -0.32         3.42 o
  -4   2  10        438.50        463.19        17.36 o
  -3   2  10        210.28        197.84        24.03 o
  -2   2  10        673.12        597.68        34.86 o
  -1   2  10        271.48        235.64        32.29 o
   0   2  10       1033.60       1019.71        55.15 o
   1   2  10       3612.96       3664.18       139.92 o
   2   2  10       1930.37       1920.68        83.90 o
   3   2  10        469.92        470.12        24.95 o
   4   2  10        541.57        536.67        39.20 o
   5   2  10         40.62         29.46         8.17 o
   6   2  10        232.10        201.08        41.99 o
   7   2  10         61.20         34.41        14.56 o
   8   2  10        180.18        209.73        23.62 o
   9   2  10        140.05        101.85        26.20 o
 -11   3  10        133.29         90.10        24.06 o
 -10   3  10          7.05         -5.85        13.35 o
  -9   3  10         79.06         94.38        22.12 o
  -8   3  10         84.64         79.74        14.24 o
  -7   3  10       1573.53       1606.07        50.28 o
  -6   3  10        240.62        277.75        17.99 o
  -5   3  10       1679.76       1712.27        49.11 o
  -4   3  10        156.92        122.89        10.21 o
  -3   3  10         32.46         33.60         7.26 o
  -2   3  10        580.89        511.64        17.91 o
  -1   3  10       1153.31       1104.54        26.19 o
   0   3  10        354.23        280.53        27.70 o
   1   3  10       5059.55       4828.07       438.64 o
   2   3  10        330.44        347.45        29.30 o
   3   3  10       1064.77       1137.74        43.00 o
   4   3  10          0.05         -6.10         6.10 o
   5   3  10          3.89          8.64         5.62 o
   6   3  10          8.95         -8.83         8.83 o
   7   3  10        200.63        224.67        23.95 o
   8   3  10          4.78         22.16        12.53 o
 -11   4  10         27.31         -2.02        13.44 o
 -10   4  10        101.96         93.80        22.09 o
  -9   4  10          4.12         -1.67         8.28 o
  -8   4  10        447.06        477.88        33.58 o
  -7   4  10       2020.16       2053.82        60.45 o
  -6   4  10        498.05        505.61        24.52 o
  -5   4  10        461.27        459.43        27.19 o
  -4   4  10        992.01        936.38        31.83 o
  -3   4  10         48.00         35.61         5.33 o
  -2   4  10        170.77        166.71        10.64 o
  -1   4  10         43.20         43.04         5.15 o
   0   4  10       4232.89       4226.04       159.22 o
   1   4  10        876.55        899.76        52.00 o
   2   4  10       2047.99       1934.46        86.05 o
   3   4  10         45.51         37.63         8.92 o
   4   4  10        143.37        149.02        20.00 o
   5   4  10         16.37         -2.16         7.13 o
   6   4  10        360.19        415.95        23.93 o
   7   4  10          2.01         -9.97         9.97 o
   8   4  10         60.61         45.44        20.63 o
 -10   5  10        161.14        171.98        29.45 o
  -9   5  10        158.14        158.78        26.89 o
  -8   5  10        595.93        550.22        36.39 o
  -7   5  10         54.57         51.82         8.85 o
  -6   5  10       1265.66       1261.97        43.08 o
  -5   5  10        145.23        109.09        11.43 o
  -4   5  10       1238.95       1273.77        44.31 o
  -3   5  10       1214.02       1185.73        36.34 o
  -2   5  10         58.54         60.32         7.23 o
  -1   5  10       1129.28       1103.80        33.73 o
   0   5  10        767.11        704.20        42.81 o
   1   5  10       1154.46       1198.04        61.84 o
   2   5  10        299.58        293.14        27.10 o
   3   5  10        305.18        234.12        23.77 o
   4   5  10         48.78         58.71         9.92 o
   5   5  10        828.27        823.76        36.82 o
   6   5  10        142.33        127.83        27.95 o
   7   5  10        153.24        161.25        33.19 o
 -10   6  10          9.90         63.23        21.29 o
  -9   6  10        541.87        626.03        53.65 o
  -8   6  10          1.32          2.89        14.48 o
  -7   6  10        227.75        208.77        16.63 o
  -6   6  10         77.27         93.82        10.57 o
  -5   6  10        585.24        669.02        28.47 o
  -4   6  10          1.23         -2.61         5.43 o
  -3   6  10       1949.12       1949.80        77.05 o
  -2   6  10        875.27        847.29        29.56 o
  -1   6  10       1117.46       1063.01        33.63 o
   0   6  10         63.52         48.91        12.33 o
   1   6  10       1613.74       1695.13        79.20 o
   2   6  10          4.20         16.15         6.62 o
   3   6  10        154.02        132.38        14.44 o
   4   6  10        458.11        483.85        47.03 o
   5   6  10        513.82        534.65        36.93 o
   6   6  10         36.66         63.62        20.48 o
   7   6  10        141.24        155.90        32.46 o
 -10   7  10        542.81        611.24        55.79 o
  -9   7  10        138.10        171.56        27.63 o
  -8   7  10        307.91        296.94        24.55 o
  -7   7  10         14.18         32.67         6.90 o
  -6   7  10         30.07         34.98         7.49 o
  -5   7  10          1.33         -4.86         4.86 o
  -4   7  10        606.59        576.35        25.67 o
  -3   7  10        335.06        293.03        18.09 o
  -2   7  10       2729.57       2545.81        64.86 o
  -1   7  10          0.99          4.26         3.87 o
   0   7  10        757.35        752.02        61.64 o
   1   7  10        303.36        301.12        44.09 o
   2   7  10          5.92          1.90         5.24 o
   3   7  10        116.13        110.46        22.48 o
   4   7  10        562.56        577.63        61.49 o
   5   7  10         28.85         22.20        10.28 o
   6   7  10        262.97        227.99        39.14 o
 -10   8  10        382.03        462.91        48.62 o
  -9   8  10        169.69        172.78        27.87 o
  -8   8  10        179.97        210.98        29.26 o
  -7   8  10        221.56        234.35        18.90 o
  -6   8  10         33.51         44.42         8.42 o
  -5   8  10        298.98        299.03        19.48 o
  -4   8  10        602.23        552.85        26.26 o
  -3   8  10        545.70        503.07        25.61 o
  -2   8  10        273.33        260.17        16.23 o
  -1   8  10       1305.56       1265.49        51.50 o
   0   8  10         72.78         70.10        13.55 o
   1   8  10        400.65        398.85        42.84 o
   2   8  10        126.24        122.69        23.29 o
   3   8  10        422.55        424.69        44.48 o
   4   8  10        239.39        212.24        36.19 o
   5   8  10        230.49        229.74        40.39 o
  -9   9  10         78.74         65.29        16.03 o
  -8   9  10         22.31          8.86         7.51 o
  -7   9  10        491.05        508.94        34.30 o
  -6   9  10        543.72        518.82        27.77 o
  -5   9  10        294.47        298.10        20.27 o
  -4   9  10        249.49        239.93        17.62 o
  -3   9  10       1133.23       1087.60        39.08 o
  -2   9  10        373.73        365.98        24.02 o
  -1   9  10        515.51        480.99        48.44 o
   0   9  10        398.80        372.70        43.05 o
   1   9  10        100.82         96.49        22.92 o
   2   9  10        530.84        508.81        50.51 o
   3   9  10        316.20        324.03        40.60 o
   4   9  10        176.31        162.03        21.54 o
  -9  10  10         66.98         74.42        19.84 o
  -8  10  10         51.55         72.20        17.45 o
  -7  10  10         35.99         40.90        10.82 o
  -6  10  10        834.76        855.81        38.11 o
  -5  10  10         15.01         46.79         9.04 o
  -4  10  10        372.37        343.73        21.59 o
  -3  10  10          0.94         -2.75        10.93 o
  -2  10  10        277.85        257.40        37.33 o
  -1  10  10          1.05        -15.14        15.14 o
   0  10  10        361.67        317.04        42.38 o
   1  10  10        239.17        220.51        34.06 o
   2  10  10        209.03        203.89        32.87 o
   3  10  10        251.83        225.58        35.59 o
   4  10  10        400.45        315.37        41.52 o
  -8  11  10         87.23         99.72        22.30 o
  -7  11  10        278.20        298.46        27.35 o
  -6  11  10        201.42        198.63        22.44 o
  -5  11  10        478.34        454.26        32.87 o
  -4  11  10         56.65         51.37        19.77 o
  -3  11  10          2.97          6.89        11.02 o
  -2  11  10         45.37         26.29        14.85 o
  -1  11  10        126.20        118.13        27.23 o
   0  11  10         28.30         47.96        21.51 o
   1  11  10       1014.75        945.48        76.86 o
   2  11  10          1.31         17.46        14.01 o
   3  11  10        447.55        422.49        50.55 o
   4  11  10          2.23         12.19        13.53 o
  -6  12  10         97.60         96.93        27.21 o
  -5  12  10        428.37        470.77        56.42 o
  -4  12  10        253.31        215.34        37.41 o
  -3  12  10         46.65         72.98        23.89 o
  -2  12  10        185.88        169.55        32.92 o
  -1  12  10         10.00         38.83        17.77 o
   0  12  10        185.09        192.89        34.99 o
   1  12  10        194.95        178.44        33.62 o
   2  12  10        276.87        291.32        43.33 o
  -2 -16  11        540.12        569.74        58.12 o
  -1 -16  11         40.47         47.09        17.35 o
   0 -16  11         62.01         45.82        12.47 o
   1 -16  11         17.90         21.02        12.29 o
   2 -16  11        116.56        148.81        27.28 o
   3 -16  11          0.73         22.72        11.59 o
   4 -16  11        329.43        312.31        41.87 o
  -4 -15  11        363.59        347.39        46.72 o
  -3 -15  11        356.37        407.17        49.89 o
  -2 -15  11        513.27        547.76        54.70 o
  -1 -15  11         95.63         98.78        23.09 o
   0 -15  11         16.66         33.16        13.59 o
   1 -15  11        336.97        333.37        39.50 o
   2 -15  11         10.50          1.48        10.57 o
   3 -15  11        223.17        178.82        30.08 o
   4 -15  11        272.13        377.04        42.54 o
   5 -15  11        215.65        269.96        39.04 o
  -5 -14  11        354.25        313.50        44.21 o
  -4 -14  11         19.89         29.62        15.69 o
  -3 -14  11        480.05        439.67        49.37 o
  -2 -14  11         31.94         47.90        17.53 o
  -1 -14  11        242.22        234.93        31.94 o
   0 -14  11        368.22        351.02        26.81 o
   1 -14  11        130.05         95.00        22.10 o
   2 -14  11        192.66        173.40        26.32 o
   3 -14  11        314.33        354.97        38.78 o
   4 -14  11         18.29         72.76        20.12 o
   5 -14  11        192.39        242.49        34.11 o
   6 -14  11         89.99         90.13        22.72 o
  -7 -13  11         14.39         15.86        12.44 o
  -6 -13  11        334.50        309.41        29.78 o
  -5 -13  11          1.57         11.26         7.53 o
  -4 -13  11        200.51        181.94        31.38 o
  -3 -13  11         59.54         45.00        17.42 o
  -2 -13  11        397.39        346.98        41.08 o
  -1 -13  11         20.38         20.96         6.48 o
   0 -13  11        846.03        809.36        40.05 o
   1 -13  11        254.60        275.76        31.79 o
   2 -13  11        966.91       1088.75        45.08 o
   3 -13  11          9.99         34.75        14.21 o
   4 -13  11        139.73        175.85        25.97 o
   5 -13  11         11.34          4.23         7.86 o
   6 -13  11        335.67        368.48        43.24 o
   7 -13  11         41.48         75.64        19.66 o
  -7 -12  11        431.67        382.16        50.82 o
  -6 -12  11        125.40        120.55        19.01 o
  -5 -12  11        152.23        170.34        19.82 o
  -4 -12  11         35.08         27.83        12.11 o
  -3 -12  11          3.25        -12.72        12.72 o
  -2 -12  11        171.58        159.45        17.51 o
  -1 -12  11        534.96        529.44        30.75 o
   0 -12  11         84.57         89.99         9.08 o
   1 -12  11       2363.04       2308.76        73.13 o
   2 -12  11         44.52         43.88        15.23 o
   3 -12  11        349.61        371.94        37.51 o
   4 -12  11         34.99         28.84        11.84 o
   5 -12  11         74.05         77.33        16.71 o
   6 -12  11          4.78         10.44        11.45 o
   7 -12  11        137.39        152.67        26.45 o
   8 -12  11          3.50         20.68        13.37 o
  -8 -11  11        182.62        212.24        42.26 o
  -7 -11  11        369.40        327.62        46.06 o
  -6 -11  11         10.90         40.07        18.84 o
  -5 -11  11        429.08        390.47        44.60 o
  -4 -11  11        262.65        241.56        34.28 o
  -3 -11  11          2.20        -13.59        13.59 o
  -2 -11  11        161.52        159.92        15.02 o
  -1 -11  11        196.55        195.50        13.01 o
   0 -11  11        656.75        624.17        24.70 o
   1 -11  11       1494.28       1427.90        51.16 o
   2 -11  11        174.14        187.28        23.77 o
   3 -11  11         92.15         88.96        16.42 o
   4 -11  11         65.88         73.03        15.79 o
   5 -11  11         48.70         66.56        14.72 o
   6 -11  11        257.57        325.91        36.46 o
   7 -11  11          9.16         -7.24        10.34 o
   8 -11  11         74.37         91.71        21.37 o
  -8 -10  11        330.98        347.62        52.06 o
  -7 -10  11         63.44         42.56        18.81 o
  -6 -10  11        329.81        394.47        46.57 o
  -5 -10  11          0.48         22.37        13.57 o
  -4 -10  11        614.09        659.84        55.83 o
  -3 -10  11        596.55        556.28        28.89 o
  -2 -10  11        775.23        744.97        27.19 o
  -1 -10  11       1226.13       1234.87        60.39 o
   0 -10  11        398.66        364.52        18.34 o
   1 -10  11          1.90         -0.80         3.15 o
   2 -10  11        849.31        870.62        54.32 o
   3 -10  11        319.00        267.66        28.59 o
   4 -10  11        163.01        158.93        22.25 o
   5 -10  11        333.65        372.13        35.59 o
   6 -10  11        353.60        391.64        38.25 o
   7 -10  11        145.38        173.93        26.11 o
   8 -10  11        131.10        142.50        24.55 o
   9 -10  11         13.45         29.62        13.20 o
  -9  -9  11        293.41        276.02        45.10 o
  -8  -9  11         23.21         25.69        17.40 o
  -7  -9  11         97.86         90.11        23.35 o
  -6  -9  11        267.88        241.70        36.63 o
  -5  -9  11        496.57        453.15        39.36 o
  -4  -9  11          4.46          2.50         4.63 o
  -3  -9  11       2379.68       2180.78       109.63 o
  -2  -9  11         61.30         57.56         6.64 o
  -1  -9  11        926.67        889.08        30.27 o
   0  -9  11         11.74          5.49         3.81 o
   1  -9  11       1044.72       1026.27        33.54 o
   2  -9  11         46.78         50.69        10.85 o
   3  -9  11       1104.97       1135.71        62.34 o
   4  -9  11        116.78        150.76        21.29 o
   5  -9  11       1208.77       1218.86        68.60 o
   6  -9  11        140.43        167.14        23.46 o
   7  -9  11         34.61         38.52        12.04 o
   8  -9  11          4.05          3.90         9.24 o
  -9  -8  11        283.49        335.27        48.17 o
  -8  -8  11        229.83        238.42        41.76 o
  -7  -8  11         14.02         15.10         5.89 o
  -6  -8  11        138.19        163.48        17.38 o
  -5  -8  11        275.27        278.87        21.45 o
  -4  -8  11       1662.53       1526.23        56.25 o
  -3  -8  11       1700.12       1575.01        56.06 o
  -2  -8  11       1534.53       1359.29        95.45 o
  -1  -8  11        949.62        913.09        30.38 o
   0  -8  11         30.29         20.98         4.47 o
   1  -8  11        605.23        523.81        21.70 o
   2  -8  11         41.32         57.00         8.40 o
   3  -8  11          0.39          4.28         4.92 o
   4  -8  11       1098.83       1202.27        63.81 o
   5  -8  11          9.11          8.72         8.73 o
   6  -8  11        811.61        912.54        57.11 o
   7  -8  11          1.28         -5.32         5.73 o
   8  -8  11         21.15         22.90         8.59 o
   9  -8  11          5.55         17.97        13.27 o
  -9  -7  11         11.00         12.89        14.21 o
  -8  -7  11        304.27        312.37        46.09 o
  -7  -7  11        116.80        125.48        15.86 o
  -6  -7  11         13.51          8.80         6.43 o
  -5  -7  11        877.54        797.99        38.53 o
  -4  -7  11        401.73        387.87        24.21 o
  -3  -7  11        160.60        139.55        16.44 o
  -2  -7  11       1366.87       1267.36        72.44 o
  -1  -7  11       1410.89       1320.79        38.21 o
   0  -7  11        651.11        594.39        23.69 o
   1  -7  11        418.72        397.43        18.02 o
   2  -7  11        448.98        455.30        24.33 o
   3  -7  11        756.59        774.19        51.58 o
   4  -7  11        783.67        770.21        65.97 o
   5  -7  11        137.16        149.14        15.86 o
   6  -7  11        352.49        360.91        25.04 o
   7  -7  11        102.68        106.91        14.52 o
   8  -7  11         16.48         14.12         6.90 o
   9  -7  11        179.10        145.43        27.75 o
 -10  -6  11         11.14         27.23        21.30 o
  -9  -6  11        212.60        234.58        38.62 o
  -8  -6  11          0.00         -3.54         9.68 o
  -7  -6  11        648.48        645.05        38.34 o
  -6  -6  11        767.92        729.51        55.66 o
  -5  -6  11       1151.07       1120.67        47.87 o
  -4  -6  11          9.18          3.98         4.67 o
  -3  -6  11       1204.04       1174.21        64.79 o
  -2  -6  11         27.15         22.31         5.24 o
  -1  -6  11        953.43        917.83        29.79 o
   0  -6  11        868.89        752.46        25.69 o
   1  -6  11       2551.43       2502.26        69.66 o
   2  -6  11        540.78        516.52        25.04 o
   3  -6  11        435.99        382.24        39.03 o
   4  -6  11         38.52         44.02        16.78 o
   5  -6  11        738.68        713.83        34.24 o
   6  -6  11          0.46         -0.28         4.48 o
   7  -6  11         56.96         54.56        12.04 o
   8  -6  11        255.34        261.59        23.60 o
   9  -6  11         90.28         97.50        23.15 o
 -10  -5  11        159.10        232.74        39.46 o
  -9  -5  11        106.40         90.42        23.15 o
  -8  -5  11        316.48        294.85        26.49 o
  -7  -5  11         76.79         89.20        14.61 o
  -6  -5  11       2607.11       2614.20       147.03 o
  -5  -5  11        248.58        250.09        20.52 o
  -4  -5  11        351.94        368.52        38.65 o
  -3  -5  11        391.77        360.00        21.61 o
  -2  -5  11        155.82        155.50        12.81 o
  -1  -5  11        118.23        122.26        10.93 o
   0  -5  11       2735.97       2613.94        61.32 o
   1  -5  11         77.88         83.56         7.21 o
   2  -5  11       1816.97       1773.33        70.16 o
   3  -5  11        183.87        158.70         9.63 o
   4  -5  11        511.80        451.51        18.30 o
   5  -5  11         56.14         55.82         8.81 o
   6  -5  11        187.09        222.41        18.57 o
   7  -5  11        147.75        163.47        17.36 o
   8  -5  11        272.87        298.24        37.11 o
   9  -5  11        177.10        262.26        37.47 o
 -10  -4  11        143.16        151.49        29.96 o
  -9  -4  11         17.94         20.75        12.95 o
  -8  -4  11        416.91        452.85        40.20 o
  -7  -4  11       1078.58       1031.42        54.77 o
  -6  -4  11        839.03        839.38        72.26 o
  -5  -4  11        849.86        788.35        59.85 o
  -4  -4  11         87.18         73.46        10.26 o
  -3  -4  11         59.53         58.89         8.41 o
  -2  -4  11        179.17        145.69         7.64 o
  -1  -4  11       1542.13       1544.59        56.32 o
   0  -4  11       1555.86       1386.18        34.51 o
   1  -4  11       3210.50       2950.16        63.89 o
   2  -4  11        478.22        483.77        22.16 o
   3  -4  11       2704.64       2614.80        74.79 o
   4  -4  11        163.92        172.54        11.12 o
   5  -4  11        139.48        150.62        11.00 o
   6  -4  11          5.13         -1.81         5.29 o
   7  -4  11        633.15        675.54        36.37 o
   8  -4  11         15.55         15.88         9.08 o
   9  -4  11        338.10        327.93        29.35 o
 -10  -3  11        189.99        222.93        37.07 o
  -9  -3  11        166.77        207.78        34.58 o
  -8  -3  11         54.57         75.44        13.47 o
  -7  -3  11       1833.06       1787.17        81.47 o
  -6  -3  11        153.44        178.01        18.47 o
  -5  -3  11       1999.43       2032.79        70.30 o
  -4  -3  11          6.46          0.52         4.27 o
  -3  -3  11         81.44        101.24        11.05 o
  -2  -3  11       1534.59       1398.88        87.02 o
  -1  -3  11       1208.96       1160.49        33.98 o
   0  -3  11        228.50        164.57        19.34 o
   1  -3  11       1701.66       1568.08        39.06 o
   2  -3  11        124.85        109.58        15.14 o
   3  -3  11       1126.94       1218.18        41.05 o
   4  -3  11        698.34        686.47        24.76 o
   5  -3  11        121.03        117.48        10.29 o
   6  -3  11        390.65        380.21        28.90 o
   7  -3  11        196.90        199.14        29.16 o
   8  -3  11        410.83        397.44        30.44 o
   9  -3  11        147.26        148.10        27.97 o
 -10  -2  11        797.35        953.60        79.75 o
  -9  -2  11        108.49         84.21        15.75 o
  -8  -2  11        507.01        519.13        35.35 o
  -7  -2  11         69.35         79.56         8.97 o
  -6  -2  11        196.24        214.95        13.02 o
  -5  -2  11        885.55        841.80        39.40 o
  -4  -2  11        389.13        399.69        23.91 o
  -3  -2  11        550.18        528.00        41.28 o
  -2  -2  11       3450.92       3155.84        68.00 o
  -1  -2  11         72.46         58.64         4.29 o
   0  -2  11       1920.32       1894.33        53.87 o
   1  -2  11          4.21          2.94         1.87 o
   2  -2  11        659.78        621.88        17.83 o
   3  -2  11        133.25        126.05        10.25 o
   4  -2  11        770.21        772.82        26.87 o
   5  -2  11        182.15        173.10        12.53 o
   6  -2  11        399.34        417.50        18.85 o
   7  -2  11        250.43        266.63        18.93 o
   8  -2  11        300.01        259.45        36.39 o
 -11  -1  11        411.83        452.60        55.55 o
 -10  -1  11        138.63        133.39        31.34 o
  -9  -1  11        537.94        495.04        37.39 o
  -8  -1  11          1.21          7.74         7.41 o
  -7  -1  11        536.50        552.50        23.90 o
  -6  -1  11         49.29         45.39         4.87 o
  -5  -1  11         76.43         54.47        10.66 o
  -4  -1  11          0.30         -5.42         8.52 o
  -3  -1  11       4723.79       4405.42       125.99 o
  -2  -1  11         48.47         48.67         6.94 o
  -1  -1  11       2317.82       2306.19        64.08 o
   0  -1  11          6.35          7.26         1.47 o
   1  -1  11        236.41        205.57        15.46 o
   2  -1  11        175.10        139.27        16.26 o
   3  -1  11       1925.31       1812.44        51.36 o
   4  -1  11         41.47         21.43         5.48 o
   5  -1  11        845.65        844.32        48.74 o
   6  -1  11        209.65        255.95        31.09 o
   7  -1  11        759.86        734.92        91.19 o
   8  -1  11         35.67          9.51        11.02 o
 -11   0  11        386.60        358.27        57.03 o
 -10   0  11        281.76        332.10        45.28 o
  -9   0  11        513.86        524.55        38.69 o
  -8   0  11        329.65        305.97        26.97 o
  -7   0  11        162.60        172.34        20.68 o
  -6   0  11        340.61        356.12        15.54 o
  -5   0  11        160.25        158.57         9.89 o
  -4   0  11       1669.29       1662.57        57.18 o
  -3   0  11        868.09        938.14        36.71 o
  -2   0  11       3346.23       3189.68        66.64 o
  -1   0  11       1688.93       1542.22        44.87 o
   0   0  11        607.69        592.80        22.54 o
   1   0  11         37.17         31.30         5.52 o
   2   0  11        405.60        384.23        19.99 o
   3   0  11       1182.64       1117.74        35.20 o
   4   0  11       1337.05       1271.19        48.62 o
   5   0  11        167.43        151.68        15.89 o
   6   0  11        787.65        757.11        70.68 o
   7   0  11         15.59          4.92         6.10 o
   8   0  11         44.71         47.72        10.92 o
 -11   1  11          8.74          0.89        20.54 o
 -10   1  11        531.21        503.81        39.03 o
  -9   1  11         63.20         35.26        12.12 o
  -8   1  11        553.27        631.98        43.20 o
  -7   1  11         56.24         73.27        11.28 o
  -6   1  11         45.69         48.89         5.42 o
  -5   1  11       1582.99       1545.45        32.57 o
  -4   1  11       1429.43       1564.43        43.68 o
  -3   1  11        510.83        529.59        19.49 o
  -2   1  11       4653.33       4501.68       127.81 o
  -1   1  11         38.48         43.86        11.02 o
   0   1  11       1301.28       1349.53        68.66 o
   1   1  11        653.93        601.49        39.38 o
   2   1  11       1161.69       1122.33        40.61 o
   3   1  11        720.24        679.22        44.80 o
   4   1  11        522.72        410.51        33.41 o
   5   1  11        231.43        222.90        19.83 o
   6   1  11        409.92        378.48        54.04 o
   7   1  11         85.77         68.76        12.54 o
   8   1  11          0.34        -11.66        11.79 o
 -11   2  11        148.01        125.45        30.18 o
 -10   2  11         63.97         45.98        12.98 o
  -9   2  11         32.55         49.45        10.79 o
  -8   2  11        138.09        143.72        14.87 o
  -7   2  11        491.73        528.36        22.63 o
  -6   2  11         42.03         60.12         7.48 o
  -5   2  11        204.37        245.86        14.43 o
  -4   2  11        302.25        317.17        15.70 o
  -3   2  11        438.21        257.43        99.21 o
  -2   2  11        267.22        258.83        22.76 o
  -1   2  11        689.58        640.37        43.66 o
   0   2  11        932.63        999.93        55.98 o
   1   2  11       5058.70       4908.20       181.70 o
   2   2  11        140.79        160.20        13.52 o
   3   2  11       1865.34       1774.50        58.80 o
   4   2  11         91.07         77.36        10.47 o
   5   2  11        275.16        285.66        23.27 o
   6   2  11         14.34          5.71        14.06 o
   7   2  11        185.65        197.98        21.85 o
   8   2  11        130.03        198.65        23.33 o
 -11   3  11          3.98          7.28        10.62 o
 -10   3  11        159.86        194.21        33.05 o
  -9   3  11         25.49         37.16        14.13 o
  -8   3  11        282.82        324.14        27.73 o
  -7   3  11         72.34         92.30        11.39 o
  -6   3  11       1648.88       1685.18        50.99 o
  -5   3  11        219.19        238.47        15.74 o
  -4   3  11        785.77        682.26        26.08 o
  -3   3  11        148.38        139.09        15.73 o
  -2   3  11         83.75         93.01         8.26 o
  -1   3  11        284.93        281.53        26.75 o
   0   3  11       2084.27       2120.80        94.86 o
   1   3  11         39.41         43.58        12.08 o
   2   3  11       2132.44       2060.44        92.18 o
   3   3  11         44.82         67.07        11.64 o
   4   3  11        290.96        306.12        21.12 o
   5   3  11          5.15         -5.92         5.92 o
   6   3  11         63.48         48.81        10.79 o
   7   3  11         17.60         43.41        11.01 o
   8   3  11        266.26        305.41        43.51 o
 -10   4  11         91.36         86.69        21.90 o
  -9   4  11        126.02        157.18        43.15 o
  -8   4  11         85.97        107.01        21.57 o
  -7   4  11        298.83        337.29        21.12 o
  -6   4  11       2035.66       2023.57        58.46 o
  -5   4  11       1133.00       1074.07        36.72 o
  -4   4  11        794.24        802.51        29.26 o
  -3   4  11        180.87        222.75        13.14 o
  -2   4  11         39.08         26.75         4.79 o
  -1   4  11        412.99        420.00        34.47 o
   0   4  11        131.27        133.39        19.05 o
   1   4  11        904.58        836.74        50.79 o
   2   4  11        995.08       1028.87        57.51 o
   3   4  11        473.08        500.07        38.02 o
   4   4  11         31.30         24.43         9.44 o
   5   4  11        147.28        179.27        15.36 o
   6   4  11          0.37          4.06         5.80 o
   7   4  11        150.87        134.37        19.11 o
 -10   5  11         55.50         79.06        22.01 o
  -9   5  11        115.31        142.62        25.65 o
  -8   5  11         97.02        121.13        16.99 o
  -7   5  11        445.36        445.03        24.52 o
  -6   5  11         34.97         64.55         9.92 o
  -5   5  11        912.58       1008.21        36.32 o
  -4   5  11        174.81        166.15        12.38 o
  -3   5  11        615.09        571.85        25.16 o
  -2   5  11       1437.81       1366.37        40.01 o
  -1   5  11        405.55        405.47        26.30 o
   0   5  11        505.13        494.63        34.36 o
   1   5  11       1987.25       1956.97        89.67 o
   2   5  11          9.95         15.04         8.43 o
   3   5  11        379.29        376.87        32.62 o
   4   5  11        393.63        370.28        25.77 o
   5   5  11         77.36         91.38        11.18 o
   6   5  11        491.80        561.01        58.81 o
   7   5  11         44.58         27.26        14.50 o
 -10   6  11        466.91        589.25        54.77 o
  -9   6  11          0.69         20.85        14.37 o
  -8   6  11        604.90        642.75        39.48 o
  -7   6  11          2.17          8.68         7.99 o
  -6   6  11        327.25        387.14        22.34 o
  -5   6  11         31.90         21.01         5.26 o
  -4   6  11        539.03        508.83        23.36 o
  -3   6  11         13.35         16.46         5.46 o
  -2   6  11       2065.80       1928.63        65.84 o
  -1   6  11         51.89         42.03         8.89 o
   0   6  11       1122.16       1196.37       119.71 o
   1   6  11         78.42         67.45        10.54 o
   2   6  11        354.96        354.17        36.20 o
   3   6  11         35.22         35.08         8.45 o
   4   6  11        515.04        532.33        50.60 o
   5   6  11        485.76        480.62        36.35 o
   6   6  11        257.79        271.68        42.68 o
 -10   7  11        429.43        508.69        51.29 o
  -9   7  11        513.32        587.38        51.95 o
  -8   7  11        103.57         98.76        12.77 o
  -7   7  11        156.87        184.20        16.38 o
  -6   7  11        112.23        108.24        12.05 o
  -5   7  11         23.93         16.98         4.69 o
  -4   7  11          0.56         -5.35         7.76 o
  -3   7  11        729.27        718.00        28.94 o
  -2   7  11        383.96        384.83        19.35 o
  -1   7  11       1218.51       1148.60        49.13 o
   0   7  11        119.00        116.56        14.26 o
   1   7  11        433.32        444.86        27.60 o
   2   7  11         42.66         26.23        11.88 o
   3   7  11        102.40        114.55        23.50 o
   4   7  11          1.52          7.90        18.95 o
   5   7  11        545.24        522.38        58.47 o
  -9   8  11        369.68        369.47        41.04 o
  -8   8  11         99.61        112.77        17.82 o
  -7   8  11         89.25        108.36        12.96 o
  -6   8  11        113.53        111.57        12.57 o
  -5   8  11         12.58          7.27         5.62 o
  -4   8  11        236.92        229.63        16.24 o
  -3   8  11       1024.19        953.64        35.41 o
  -2   8  11        740.48        705.69        38.74 o
  -1   8  11        555.76        530.38        32.65 o
   0   8  11        525.22        474.97        29.34 o
   1   8  11         84.31        102.65        23.22 o
   2   8  11         99.71        120.06        24.79 o
   3   8  11          4.66         10.59         8.99 o
   4   8  11        208.02        210.73        27.42 o
   5   8  11        135.54        109.30        35.67 o
  -9   9  11         13.43          6.03         8.41 o
  -8   9  11        143.31        129.27        17.31 o
  -7   9  11         31.85         32.53         7.37 o
  -6   9  11        235.15        238.02        18.86 o
  -5   9  11        340.00        315.40        35.85 o
  -4   9  11        466.24        443.89        37.12 o
  -3   9  11          2.98          8.05        10.13 o
  -2   9  11        523.60        513.59        47.54 o
  -1   9  11         16.76         -2.42        13.68 o
   0   9  11        294.09        360.91        42.85 o
   1   9  11        672.13        655.21        59.94 o
   2   9  11        237.81        252.38        36.53 o
   3   9  11        212.44        210.42        34.01 o
   4   9  11        517.04        472.76        37.58 o
  -9  10  11         68.95         73.52        19.22 o
  -8  10  11         76.46         31.39        13.08 o
  -7  10  11        108.22        137.87        18.65 o
  -6  10  11          2.53         23.50         8.87 o
  -5  10  11        722.20        751.55        47.79 o
  -4  10  11         18.26          9.38        13.28 o
  -3  10  11        349.60        344.18        45.10 o
  -2  10  11          0.30          6.55        10.15 o
  -1  10  11        176.05        150.26        28.47 o
   0  10  11          0.01        -14.00        14.00 o
   1  10  11        644.23        638.09        60.91 o
   2  10  11         22.68         20.79        10.94 o
   3  10  11        427.31        387.66        47.04 o
   4  10  11         36.24         59.66        18.50 o
  -7  11  11        235.97        233.89        42.28 o
  -6  11  11        220.33        199.64        36.81 o
  -5  11  11        188.62        205.91        37.46 o
  -4  11  11        304.50        301.92        42.70 o
  -3  11  11         27.89         25.26        13.74 o
  -2  11  11         43.90         46.98        20.69 o
  -1  11  11          5.41         -3.42        10.75 o
   0  11  11        387.74        380.88        48.72 o
   1  11  11        130.93        158.84        31.68 o
   2  11  11        452.93        486.19        55.67 o
   3  11  11          0.14        -18.16        18.16 o
  -5  12  11         40.82         79.94        25.87 o
  -4  12  11        378.85        381.17        50.57 o
  -3  12  11        153.09        177.67        35.70 o
  -2  12  11         14.71        -13.83        17.75 o
  -1  12  11        156.15        155.46        32.82 o
   0  12  11        191.06        225.47        38.03 o
   2 -17  12        134.69        158.98        29.17 o
  -2 -16  12        183.68        252.58        39.93 o
  -1 -16  12        139.72        161.18        28.80 o
   0 -16  12         70.07         48.65        15.97 o
   1 -16  12         15.67         14.02         7.79 o
   2 -16  12         63.48         60.87        18.20 o
   3 -16  12         95.20         91.03        20.65 o
   4 -16  12          1.65         22.11        13.67 o
  -4 -15  12        110.44        109.69        27.22 o
  -3 -15  12        341.80        306.47        42.13 o
  -2 -15  12        345.43        313.60        42.59 o
  -1 -15  12        418.40        437.50        47.23 o
   0 -15  12        218.95        211.70        31.89 o
   1 -15  12         21.79         17.75         7.70 o
   2 -15  12         85.16         99.29        22.00 o
   3 -15  12        219.18        212.68        33.13 o
   4 -15  12         23.79         38.44        16.83 o
   5 -15  12        195.41        251.88        35.98 o
  -5 -14  12         40.20         51.47        17.00 o
  -4 -14  12        473.34        447.38        51.71 o
  -3 -14  12          3.37          5.97        10.59 o
  -2 -14  12        628.06        609.02        56.07 o
  -1 -14  12         19.94         23.82        14.06 o
   0 -14  12        333.91        391.08        28.48 o
   1 -14  12        313.61        358.88        27.67 o
   2 -14  12         95.86        116.62        22.22 o
   3 -14  12        148.70        165.61        28.14 o
   4 -14  12        207.86        269.93        34.14 o
   5 -14  12          0.18          7.72         8.87 o
   6 -14  12        124.80        144.62        26.58 o
  -6 -13  12         12.52        -16.29        16.29 o
  -5 -13  12        492.48        447.05        51.09 o
  -4 -13  12          8.04         -0.12         8.84 o
  -3 -13  12        100.50         97.05        21.23 o
  -2 -13  12        160.48        173.27        28.32 o
  -1 -13  12        469.75        503.72        31.25 o
   0 -13  12          6.89          4.97         7.85 o
   1 -13  12       1206.36       1232.91        53.56 o
   2 -13  12          0.29          7.41         5.21 o
   3 -13  12        640.19        696.94        54.48 o
   4 -13  12          2.75         -7.50         9.80 o
   5 -13  12         68.91         67.84        19.41 o
   6 -13  12          2.75          0.32        10.52 o
   7 -13  12        123.60        134.93        26.48 o
  -7 -12  12        289.57        308.51        45.24 o
  -6 -12  12        361.30        328.88        46.43 o
  -5 -12  12        230.02        229.97        35.71 o
  -4 -12  12        301.64        252.27        36.16 o
  -3 -12  12         58.81         97.48        20.64 o
  -2 -12  12         72.42         81.61        11.43 o
  -1 -12  12        401.24        450.82        28.89 o
   0 -12  12        584.34        549.01        24.42 o
   1 -12  12        358.14        357.84        19.42 o
   2 -12  12        904.58        904.75        40.36 o
   3 -12  12        108.39        123.58        21.52 o
   4 -12  12         29.15         21.38         8.96 o
   5 -12  12          7.65        -12.17        12.17 o
   6 -12  12        118.87        175.54        26.91 o
   7 -12  12         14.43         20.39        12.14 o
  -7 -11  12         28.42         12.50        10.69 o
  -6 -11  12        731.45        673.95        63.79 o
  -5 -11  12          4.10          9.75        10.05 o
  -4 -11  12        414.85        458.36        47.11 o
  -3 -11  12        140.03        157.47        26.92 o
  -2 -11  12        158.64        158.56        11.79 o
  -1 -11  12        157.89        171.43        12.68 o
   0 -11  12        102.67         90.88         8.84 o
   1 -11  12        237.85        221.06        15.18 o
   2 -11  12        924.01        984.00        35.81 o
   3 -11  12         97.40        118.85        20.02 o
   4 -11  12         11.37         15.19         8.27 o
   5 -11  12         92.27        102.27        19.33 o
   6 -11  12         17.18         16.38        10.81 o
   7 -11  12         78.87         68.49        18.36 o
   8 -11  12        120.18        121.75        24.58 o
  -8 -10  12         23.61         31.37        17.59 o
  -7 -10  12        119.41        126.99        26.79 o
  -6 -10  12        235.53        255.10        38.42 o
  -5 -10  12        812.49        839.65        66.88 o
  -4 -10  12         51.85         51.07        14.53 o
  -3 -10  12        857.54        818.36        37.47 o
  -2 -10  12        323.36        302.19        26.95 o
  -1 -10  12       1421.60       1416.73        42.63 o
   0 -10  12        453.55        429.76        20.39 o
   1 -10  12        333.30        332.00        18.11 o
   2 -10  12        193.44        226.98        19.08 o
   3 -10  12        347.78        356.83        25.25 o
   4 -10  12        166.08        172.63        23.28 o
   5 -10  12        145.94        173.18        23.74 o
   6 -10  12        400.51        476.23        42.98 o
   7 -10  12        113.29        135.91        21.26 o
  -8  -9  12        587.68        637.52        67.56 o
  -7  -9  12        144.97        157.37        31.54 o
  -6  -9  12         73.59         51.57        18.28 o
  -5  -9  12        202.11        187.55        26.28 o
  -4  -9  12       1345.11       1230.30        75.41 o
  -3  -9  12        108.42         86.94        11.73 o
  -2  -9  12       1512.66       1324.92        97.18 o
  -1  -9  12         14.65         18.70         4.82 o
   0  -9  12        651.12        629.67        24.85 o
   1  -9  12        142.89        125.07        10.84 o
   2  -9  12        193.98        170.13        16.65 o
   3  -9  12          8.62         11.27         7.00 o
   4  -9  12        995.07       1011.33        45.24 o
   5  -9  12        124.83        128.25        15.67 o
   6  -9  12        830.05        922.51        45.59 o
   7  -9  12         55.00         58.65        23.71 o
   8  -9  12         50.45         24.69        10.68 o
  -9  -8  12         42.11         56.94        22.40 o
  -8  -8  12        640.94        707.22        69.17 o
  -7  -8  12         29.69         13.20         6.14 o
  -6  -8  12        111.23         97.49        13.74 o
  -5  -8  12        458.15        400.24        29.24 o
  -4  -8  12        693.78        632.71        32.80 o
  -3  -8  12       1219.43       1209.63        47.90 o
  -2  -8  12       1152.14       1018.63        56.68 o
  -1  -8  12        376.83        350.95        17.63 o
   0  -8  12        134.79        132.67        10.57 o
   1  -8  12         49.64         41.38         6.37 o
   2  -8  12         78.19         96.28        11.42 o
   3  -8  12        228.31        259.01        19.19 o
   4  -8  12         69.94         79.20        11.50 o
   5  -8  12       1499.58       1500.02        57.97 o
   6  -8  12         85.76         96.33        13.67 o
   7  -8  12        107.56        124.11        16.14 o
   8  -8  12          6.44         -9.84         9.84 o
  -9  -7  12        566.42        569.62        62.39 o
  -8  -7  12          2.90         14.52         8.62 o
  -7  -7  12         38.05         43.38        19.61 o
  -6  -7  12        202.37        185.37        19.06 o
  -5  -7  12        580.99        538.82        31.86 o
  -4  -7  12        485.11        417.49        30.65 o
  -3  -7  12       1273.45       1217.98        84.93 o
  -2  -7  12        255.94        236.56        40.87 o
  -1  -7  12       3683.77       3681.08        83.91 o
   0  -7  12        343.65        303.75        20.30 o
   1  -7  12        517.06        516.02        21.28 o
   2  -7  12        294.96        305.45        20.06 o
   3  -7  12         36.54         26.67        15.95 o
   4  -7  12        104.98         95.87        23.75 o
   5  -7  12        448.12        476.67        56.08 o
   6  -7  12         42.55         58.73        11.06 o
   7  -7  12        123.94        114.54        15.32 o
   8  -7  12         92.05        106.77        24.36 o
 -10  -6  12        139.80        158.35        34.65 o
  -9  -6  12        156.55        166.01        31.56 o
  -8  -6  12        295.59        286.81        30.39 o
  -7  -6  12          0.08          9.39         7.88 o
  -6  -6  12        749.98        733.03        39.40 o
  -5  -6  12        216.01        243.91        20.84 o
  -4  -6  12        573.49        558.39        30.30 o
  -3  -6  12         13.24         11.68         4.31 o
  -2  -6  12        584.45        563.37        46.93 o
  -1  -6  12         27.09         18.73        12.41 o
   0  -6  12       1772.63       1713.71        54.81 o
   1  -6  12        838.26        882.91        29.00 o
   2  -6  12       1701.83       1728.91        56.90 o
   3  -6  12        711.73        698.17        31.56 o
   4  -6  12        827.01        773.64        34.80 o
   5  -6  12        134.01        125.78        15.83 o
   6  -6  12        222.00        246.40        22.49 o
   7  -6  12          1.16         42.09        15.93 o
   8  -6  12        179.31        175.33        31.01 o
   9  -6  12        109.63        130.36        28.53 o
 -10  -5  12        175.98        230.91        38.75 o
  -9  -5  12          0.40         -1.89        10.43 o
  -8  -5  12        227.57        214.43        22.34 o
  -7  -5  12       1065.88       1047.72        66.66 o
  -6  -5  12        147.10        156.02        18.52 o
  -5  -5  12       2267.30       2137.12        74.11 o
  -4  -5  12        363.28        356.08        23.37 o
  -3  -5  12        707.72        704.70        32.54 o
  -2  -5  12          1.92          3.19         1.77 o
  -1  -5  12        113.67        118.91        11.25 o
   0  -5  12          3.87          2.21         3.55 o
   1  -5  12       1831.22       1781.27        46.12 o
   2  -5  12         25.74         27.15         5.70 o
   3  -5  12        893.07        858.26        43.56 o
   4  -5  12        106.16        139.49        15.93 o
   5  -5  12        108.28         97.36        11.55 o
   6  -5  12          4.36         -3.52         4.06 o
   7  -5  12        171.38        177.90        28.44 o
   8  -5  12         17.37          6.19         8.22 o
   9  -5  12        275.53        243.26        37.63 o
 -10  -4  12          2.78        -13.64        13.64 o
  -9  -4  12         91.06         98.57        24.97 o
  -8  -4  12         35.52         32.77        17.53 o
  -7  -4  12       1159.90       1103.99        52.48 o
  -6  -4  12        765.97        739.75        39.92 o
  -5  -4  12       1463.75       1471.06        57.84 o
  -4  -4  12        890.19        822.91        60.77 o
  -3  -4  12         42.65         47.49         7.66 o
  -2  -4  12        965.12        757.47        48.84 o
  -1  -4  12        181.94        164.71        12.67 o
   0  -4  12       1855.35       1744.20        50.39 o
   1  -4  12        560.83        474.00        27.42 o
   2  -4  12       1156.44       1081.88        32.20 o
   3  -4  12        741.09        773.06        31.55 o
   4  -4  12        330.96        332.65        15.95 o
   5  -4  12         10.24          7.26         4.26 o
   6  -4  12         52.80         69.93        17.18 o
   7  -4  12         18.04         24.88        12.41 o
   8  -4  12        329.19        327.26        28.13 o
   9  -4  12         27.56         45.93        16.84 o
 -10  -3  12         94.43         55.57        22.05 o
  -9  -3  12        170.00        199.07        23.63 o
  -8  -3  12        465.54        472.90        33.97 o
  -7  -3  12          1.38          6.96         6.29 o
  -6  -3  12       1652.24       1710.82        66.15 o
  -5  -3  12         41.41         44.96        10.39 o
  -4  -3  12       2377.06       2298.42       236.42 o
  -3  -3  12        662.41        652.68        59.11 o
  -2  -3  12        766.99        701.62        30.20 o
  -1  -3  12        345.57        271.54        11.31 o
   0  -3  12       1874.44       1898.60        45.49 o
   1  -3  12        545.86        542.93        22.89 o
   2  -3  12       1700.52       1625.94        41.68 o
   3  -3  12         14.96         18.34         4.30 o
   4  -3  12        338.37        355.75        16.80 o
   5  -3  12        581.01        646.32        34.33 o
   6  -3  12         45.13         34.02        12.83 o
   7  -3  12        245.03        275.58        24.24 o
   8  -3  12        200.43        175.37        20.34 o
 -10  -2  12          0.05         17.50        14.24 o
  -9  -2  12        774.40        782.62        47.97 o
  -8  -2  12          7.72         22.02         8.77 o
  -7  -2  12        720.16        780.98        42.79 o
  -6  -2  12         50.38         39.65         8.58 o
  -5  -2  12        382.83        363.49        24.68 o
  -4  -2  12        745.05        703.07        38.45 o
  -3  -2  12       1823.41       1804.94        59.60 o
  -2  -2  12        556.87        488.93        18.74 o
  -1  -2  12       2001.30       1956.19        52.62 o
   0  -2  12          9.67          4.97         2.01 o
   1  -2  12       1289.30       1253.28        59.67 o
   2  -2  12        206.49         98.16        48.76 o
   3  -2  12         66.06         72.50         7.75 o
   4  -2  12          5.66          3.64         3.87 o
   5  -2  12        527.19        495.62        24.66 o
   6  -2  12        179.33        196.61        15.86 o
   7  -2  12        452.27        427.02        30.73 o
   8  -2  12          6.00         17.98        10.14 o
 -10  -1  12        440.74        491.10        54.44 o
  -9  -1  12        348.58        405.90        33.46 o
  -8  -1  12        479.14        476.48        34.59 o
  -7  -1  12          6.56         11.98         6.93 o
  -6  -1  12        347.10        340.67        19.21 o
  -5  -1  12         10.58         13.83         5.56 o
  -4  -1  12       1409.18       1380.34        51.26 o
  -3  -1  12          3.12          4.94         3.71 o
  -2  -1  12       4083.02       3572.07        93.51 o
  -1  -1  12        471.88        424.17        19.13 o
   0  -1  12       1717.20       1616.52        44.66 o
   1  -1  12        108.64         98.11         9.09 o
   2  -1  12        184.02        133.64        14.40 o
   3  -1  12         12.67          9.18         7.79 o
   4  -1  12        389.39        400.90        33.36 o
   5  -1  12         10.10         19.94         7.42 o
   6  -1  12        865.97        842.98        42.28 o
   7  -1  12          0.97          2.08         7.55 o
   8  -1  12        136.25        121.98        23.22 o
 -11   0  12         31.42         -9.24        13.07 o
 -10   0  12        500.44        522.73        57.03 o
  -9   0  12        104.41        103.06        17.77 o
  -8   0  12        775.81        793.66        59.94 o
  -7   0  12        399.53        366.88        28.32 o
  -6   0  12         94.02         98.52        10.37 o
  -5   0  12        582.10        637.31        33.90 o
  -4   0  12       2401.45       2301.23        73.45 o
  -3   0  12       1637.25       1667.14        45.32 o
  -2   0  12       1239.80       1019.78        48.22 o
  -1   0  12        995.36        888.57        41.60 o
   0   0  12        542.44        520.76        39.46 o
   1   0  12        180.72        218.34        13.83 o
   2   0  12         74.71         53.02         7.52 o
   3   0  12        283.30        291.64        22.03 o
   4   0  12        132.06         95.36        14.91 o
   5   0  12        532.61        509.28        34.76 o
   6   0  12        356.49        369.81        27.12 o
   7   0  12        391.97        380.86        29.08 o
   8   0  12          7.45          2.26         9.40 o
 -11   1  12        323.09        316.92        45.63 o
 -10   1  12         41.98         23.68        19.61 o
  -9   1  12        478.07        495.43        30.68 o
  -8   1  12        130.01        119.98        15.47 o
  -7   1  12        545.92        573.85        23.51 o
  -6   1  12        605.92        642.86        24.01 o
  -5   1  12        499.78        512.43        20.45 o
  -4   1  12         88.48         94.11         9.55 o
  -3   1  12       2053.59       2101.74        50.23 o
  -2   1  12        247.70        187.60        15.68 o
  -1   1  12       3694.83       3948.24       154.97 o
   0   1  12         14.04         15.01         9.81 o
   1   1  12        536.35        509.56        23.54 o
   2   1  12        597.65        576.66        27.22 o
   3   1  12        319.07        312.47        20.53 o
   4   1  12        522.88        484.49        27.38 o
   5   1  12        581.58        663.28        36.30 o
   6   1  12          0.29          1.61        14.13 o
   7   1  12        152.38        179.25        21.05 o
   8   1  12         87.13        105.39        16.71 o
 -11   2  12         22.26        -15.54        15.54 o
 -10   2  12        129.50         88.96        22.09 o
  -9   2  12        398.43        425.75        28.51 o
  -8   2  12         71.25        102.50        13.13 o
  -7   2  12          0.61         -5.71         5.71 o
  -6   2  12       2151.04       2069.76        51.10 o
  -5   2  12          5.87          5.22         3.63 o
  -4   2  12        958.82        932.20        37.41 o
  -3   2  12        151.03        110.81         9.41 o
  -2   2  12       1233.32       1110.96       124.17 o
  -1   2  12        663.10        611.58        42.69 o
   0   2  12        321.26        352.22        31.75 o
   1   2  12         91.20         79.14        14.98 o
   2   2  12       1290.43       1181.63        43.14 o
   3   2  12        149.00        133.81        13.37 o
   4   2  12        879.18        899.80        40.31 o
   5   2  12          0.80         -5.98         5.98 o
   6   2  12        126.07        115.27        16.34 o
   7   2  12         17.40          7.06         7.21 o
   8   2  12        247.29        298.26        42.68 o
 -10   3  12         37.22         12.44        10.63 o
  -9   3  12         18.67         23.42         9.00 o
  -8   3  12        189.73        224.49        23.06 o
  -7   3  12        605.11        606.06        28.65 o
  -6   3  12       1293.83       1294.70        43.21 o
  -5   3  12       1059.92       1031.60        45.35 o
  -4   3  12        686.12        714.89        27.03 o
  -3   3  12        117.90        120.38        10.15 o
  -2   3  12         66.69         57.36        11.22 o
  -1   3  12         97.63         82.22        14.94 o
   0   3  12         73.87         73.30        15.40 o
   1   3  12        999.67        981.38        58.82 o
   2   3  12          0.89          0.99         7.38 o
   3   3  12       1610.31       1632.60        81.98 o
   4   3  12        248.99        274.45        21.42 o
   5   3  12         45.85         37.91         7.16 o
   6   3  12          3.55         -4.23        10.55 o
   7   3  12        255.37        230.37        19.39 o
 -10   4  12         34.80         18.06        10.33 o
  -9   4  12          4.94          8.28         7.06 o
  -8   4  12        226.59        221.75        22.79 o
  -7   4  12        564.65        604.04        28.90 o
  -6   4  12        160.99        175.41        14.43 o
  -5   4  12       1583.05       1598.20        48.25 o
  -4   4  12        593.86        593.24        24.54 o
  -3   4  12        695.78        643.97        39.49 o
  -2   4  12        307.21        302.04        16.24 o
  -1   4  12        194.89        192.52        23.26 o
   0   4  12         26.70         35.38        10.46 o
   1   4  12        368.48        401.04        34.29 o
   2   4  12        574.92        628.14        44.64 o
   3   4  12        493.53        467.13        37.57 o
   4   4  12         37.27         31.23        11.35 o
   5   4  12         12.28         -1.17         5.72 o
   6   4  12        129.76        129.63        24.87 o
   7   4  12         14.40          5.26        12.66 o
 -10   5  12        152.83        183.08        30.69 o
  -9   5  12         96.19         96.33        17.05 o
  -8   5  12        272.19        285.99        25.40 o
  -7   5  12         20.52         23.01         6.23 o
  -6   5  12       1117.96       1108.25        40.32 o
  -5   5  12         27.87         21.74         6.02 o
  -4   5  12        472.96        429.13        20.56 o
  -3   5  12        348.84        319.62        16.99 o
  -2   5  12        954.80       1038.10        46.84 o
  -1   5  12        182.54        179.43        17.64 o
   0   5  12         58.42         77.07        11.64 o
   1   5  12        276.38        261.22        27.27 o
   2   5  12       1427.48       1536.85        79.36 o
   3   5  12          0.86          3.79         5.69 o
   4   5  12        121.28        102.53        13.89 o
   5   5  12        266.28        238.19        25.84 o
   6   5  12        149.26        175.91        34.27 o
 -10   6  12         94.19         78.94        20.13 o
  -9   6  12        606.90        639.19        53.32 o
  -8   6  12         28.64         27.75        10.24 o
  -7   6  12        484.80        483.39        26.41 o
  -6   6  12         81.04         82.18        10.48 o
  -5   6  12        181.25        151.56        12.82 o
  -4   6  12          0.17         -4.96         4.96 o
  -3   6  12       1046.45       1021.33        48.25 o
  -2   6  12         37.40         58.01        11.21 o
  -1   6  12       1658.90       1757.46        73.86 o
   0   6  12          0.45          0.38         4.53 o
   1   6  12       1003.28        953.73        44.01 o
   2   6  12         26.30         24.78         6.93 o
   3   6  12         78.93         79.42        12.23 o
   4   6  12          8.80          9.90        10.43 o
   5   6  12        373.23        354.68        31.71 o
 -10   7  12         15.76         58.87        18.44 o
  -9   7  12        534.81        635.51        53.99 o
  -8   7  12        305.81        336.56        28.46 o
  -7   7  12        207.04        239.27        18.97 o
  -6   7  12        114.92        113.46        12.50 o
  -5   7  12          0.80         -5.10         5.10 o
  -4   7  12        216.37        229.93        21.83 o
  -3   7  12        565.86        534.05        34.37 o
  -2   7  12       1174.13       1058.70        48.93 o
  -1   7  12        419.12        388.80        27.37 o
   0   7  12        420.48        402.97        55.07 o
   1   7  12        217.95        226.79        20.21 o
   2   7  12        118.10        119.83        25.54 o
   3   7  12          0.50         -2.78         8.83 o
   4   7  12         69.90         58.39        13.17 o
   5   7  12          7.53         18.18         9.46 o
  -9   8  12         19.25         61.79        17.77 o
  -8   8  12        254.38        255.95        25.11 o
  -7   8  12         23.69         14.07         6.80 o
  -6   8  12         28.86         32.15         7.15 o
  -5   8  12        282.31        271.45        26.10 o
  -4   8  12         34.90         24.23         9.95 o
  -3   8  12         69.01         61.69        19.19 o
  -2   8  12       1365.03       1385.86        59.29 o
  -1   8  12        310.95        240.57        35.25 o
   0   8  12        233.14        239.67        35.19 o
   1   8  12        190.94        189.95        32.08 o
   2   8  12        101.24         68.69        20.15 o
   3   8  12          9.34          1.01         8.09 o
   4   8  12         27.66         18.80        11.61 o
  -8   9  12          1.95         14.29        14.36 o
  -7   9  12        256.40        274.15        27.69 o
  -6   9  12         96.30        123.82        20.49 o
  -5   9  12        305.44        290.67        33.97 o
  -4   9  12        147.50        131.71        18.02 o
  -3   9  12        721.63        701.00        40.92 o
  -2   9  12          6.39          3.59        13.29 o
  -1   9  12        292.34        228.43        36.63 o
   0   9  12          4.51         -7.57        16.42 o
   1   9  12        238.37        215.31        35.23 o
   2   9  12        154.91        127.75        26.52 o
   3   9  12        135.26        130.00        27.27 o
   4   9  12         97.99         98.76        24.32 o
  -8  10  12          4.88         15.60        11.00 o
  -7  10  12         72.35         71.12        15.01 o
  -6  10  12        530.07        487.42        37.98 o
  -5  10  12          6.58          8.44         9.98 o
  -4  10  12        925.66        881.56        74.93 o
  -3  10  12         18.42         14.49        14.51 o
  -2  10  12        282.69        249.21        38.33 o
  -1  10  12          6.67          3.67        11.06 o
   0  10  12         54.10         29.74        14.61 o
   1  10  12          0.98          0.27        12.52 o
   2  10  12        360.02        350.72        45.84 o
   3  10  12          6.58         42.23        17.91 o
  -7  11  12         18.36         21.75        13.77 o
  -6  11  12        332.81        375.54        50.03 o
  -5  11  12        419.65        459.27        54.68 o
  -4  11  12        442.55        459.14        54.57 o
  -3  11  12         91.26         88.88        26.26 o
  -2  11  12         40.63         27.76        16.32 o
  -1  11  12         61.34         31.35        16.25 o
   0  11  12         23.32         36.12        17.27 o
   1  11  12        212.96        221.36        37.60 o
   2 -17  13         28.21         42.13        17.19 o
  -2 -16  13        409.83        450.38        52.51 o
  -1 -16  13        217.80        178.36        31.42 o
   0 -16  13          1.28         19.15        13.50 o
   1 -16  13         95.47        101.09        14.99 o
   2 -16  13          0.56         -2.20         6.90 o
   3 -16  13          0.86          4.17         6.43 o
  -4 -15  13        226.24        203.67        35.11 o
  -3 -15  13         16.94         -3.80        13.74 o
  -2 -15  13        708.91        807.71        69.62 o
  -1 -15  13         76.97         65.38        20.45 o
   0 -15  13        189.88        210.97        32.08 o
   1 -15  13        114.60        142.36        18.26 o
   2 -15  13         16.18          9.20         6.62 o
   3 -15  13         30.25         60.54        12.44 o
   4 -15  13        184.69        287.60        37.05 o
   5 -15  13         42.19         17.64        12.43 o
  -5 -14  13        277.94        261.40        40.22 o
  -4 -14  13          0.57          5.39         9.67 o
  -3 -14  13        176.39        178.77        29.78 o
  -2 -14  13        132.21        145.86        26.50 o
  -1 -14  13        588.83        625.56        55.23 o
   0 -14  13         21.95         31.77        11.78 o
   1 -14  13        283.88        312.05        25.79 o
   2 -14  13        279.23        294.35        25.25 o
   3 -14  13        283.60        320.62        27.01 o
   4 -14  13          5.76          6.68        12.08 o
   5 -14  13        247.32        312.58        39.38 o
   6 -14  13          0.03        -11.94        11.94 o
  -6 -13  13        511.32        454.71        55.26 o
  -5 -13  13         37.81         23.16        14.50 o
  -4 -13  13        497.14        548.41        55.67 o
  -3 -13  13         28.34         48.97        16.52 o
  -2 -13  13          6.33         12.18         7.92 o
  -1 -13  13        318.02        305.16        24.65 o
   0 -13  13        258.41        274.77        23.55 o
   1 -13  13          0.45         -4.62         5.00 o
   2 -13  13        743.06        778.61        32.32 o
   3 -13  13         13.57          9.08         6.97 o
   4 -13  13        163.74        189.31        29.67 o
   5 -13  13         18.38          7.31         9.02 o
   6 -13  13        212.22        250.68        34.10 o
   7 -13  13         17.42          5.39        10.02 o
  -7 -12  13         76.24         68.82        24.55 o
  -6 -12  13        569.45        514.94        57.74 o
  -5 -12  13         92.34        123.44        27.12 o
  -4 -12  13        421.95        389.26        44.36 o
  -3 -12  13         70.92         62.31        18.41 o
  -2 -12  13         10.29         21.50        11.41 o
  -1 -12  13        142.63        185.85        18.37 o
   0 -12  13        234.59        227.17        16.19 o
   1 -12  13        941.20        913.96        48.56 o
   2 -12  13        332.79        398.33        22.12 o
   3 -12  13        733.86        824.77        43.07 o
   4 -12  13         44.96         45.94        10.37 o
   5 -12  13          9.85         -0.16         5.85 o
   6 -12  13        108.44        110.72        16.06 o
   7 -12  13        221.74        250.85        34.93 o
  -7 -11  13        305.70        309.52        45.21 o
  -6 -11  13         24.05         34.47        16.79 o
  -5 -11  13        788.53        747.71        63.56 o
  -4 -11  13         37.22         46.18        17.35 o
  -3 -11  13        194.44        225.04        31.41 o
  -2 -11  13        106.98         96.58        11.96 o
  -1 -11  13        427.34        439.06        21.52 o
   0 -11  13         95.33         87.82        12.44 o
   1 -11  13       1001.41       1001.02        35.63 o
   2 -11  13         77.55         87.12         9.97 o
   3 -11  13        503.02        560.70        60.81 o
   4 -11  13        140.61        140.78        17.01 o
   5 -11  13         26.83         12.48        14.82 o
   6 -11  13         32.26         31.42         9.27 o
  -8 -10  13        380.73        403.69        53.95 o
  -7 -10  13          2.75          9.59        15.19 o
  -6 -10  13         60.65         74.84        20.22 o
  -5 -10  13        478.66        491.84        49.62 o
  -4 -10  13        488.24        442.36        27.90 o
  -3 -10  13         13.08         17.51         9.08 o
  -2 -10  13        957.09        919.48       107.52 o
  -1 -10  13        182.37        189.32        13.24 o
   0 -10  13        179.85        177.87        13.18 o
   1 -10  13         90.49         81.21         9.19 o
   2 -10  13        568.78        603.51        26.78 o
   3 -10  13          0.21          0.74         5.19 o
   4 -10  13        285.23        343.08        25.11 o
   5 -10  13         91.81         98.30        14.13 o
   6 -10  13        298.19        354.01        29.52 o
   7 -10  13        139.81        155.34        29.83 o
  -8  -9  13         39.08         26.84        17.39 o
  -7  -9  13        385.13        421.89        50.65 o
  -6  -9  13        130.26        105.93        20.83 o
  -5  -9  13         19.52         29.87         6.93 o
  -4  -9  13        112.89        114.97        13.94 o
  -3  -9  13       1492.50       1368.53        76.43 o
  -2  -9  13        244.69        204.26        16.79 o
  -1  -9  13       2764.71       2750.17        68.87 o
   0  -9  13          8.51          4.52         3.80 o
   1  -9  13         49.92         64.53         7.92 o
   2  -9  13        308.32        289.73        17.20 o
   3  -9  13        637.84        676.96        34.94 o
   4  -9  13          0.03          6.61         5.56 o
   5  -9  13        534.33        564.83        42.87 o
   6  -9  13         31.94         43.35        10.64 o
   7  -9  13        382.44        433.60        48.21 o
  -9  -8  13        299.86        301.01        45.18 o
  -8  -8  13         36.16         81.32        25.60 o
  -7  -8  13        618.21        633.84        48.04 o
  -6  -8  13          2.68         -0.21         4.39 o
  -5  -8  13         77.54         62.15        18.55 o
  -4  -8  13        286.10        273.23        21.47 o
  -3  -8  13       1260.05       1186.50        82.75 o
  -2  -8  13        825.21        693.82        39.69 o
  -1  -8  13       2518.75       2486.40        63.16 o
   0  -8  13        324.13        311.80        16.96 o
   1  -8  13         38.41         40.70         6.38 o
   2  -8  13        235.01        266.74        16.13 o
   3  -8  13        178.43        162.22        15.23 o
   4  -8  13        592.74        635.68        34.32 o
   5  -8  13         99.17        127.03        21.45 o
   6  -8  13        627.24        646.61        36.31 o
   7  -8  13         15.51         13.14        13.96 o
   8  -8  13          2.71         -0.63        10.39 o
  -9  -7  13         17.03         49.59        20.54 o
  -8  -7  13        358.52        380.66        54.97 o
  -7  -7  13         11.40          2.43        10.23 o
  -6  -7  13         67.41         72.65        11.62 o
  -5  -7  13        571.20        539.93        32.41 o
  -4  -7  13        878.66        837.84        70.75 o
  -3  -7  13          0.07         -5.07         5.51 o
  -2  -7  13       3538.85       3473.92       184.56 o
  -1  -7  13        189.50        182.80        15.52 o
   0  -7  13       1797.99       1771.66        48.58 o
   1  -7  13        145.95        154.01        11.35 o
   2  -7  13        284.54        255.95        15.26 o
   3  -7  13        176.31        208.66        16.82 o
   4  -7  13        148.53        160.00        25.03 o
   5  -7  13        116.66        120.97        15.71 o
   6  -7  13        306.67        406.76        44.48 o
   7  -7  13        138.64        135.50        27.06 o
   8  -7  13         32.28         30.27        13.70 o
  -9  -6  13        151.81        182.46        32.29 o
  -8  -6  13         73.47         49.28        11.58 o
  -7  -6  13        411.48        379.19        59.12 o
  -6  -6  13         31.31         19.22         7.88 o
  -5  -6  13        971.55        979.55        45.55 o
  -4  -6  13        173.84        139.31        15.17 o
  -3  -6  13        453.76        446.61        25.36 o
  -2  -6  13        595.38        534.44        40.90 o
  -1  -6  13        365.61        368.57        21.67 o
   0  -6  13         76.28         63.03         7.37 o
   1  -6  13       3053.15       2969.88        84.56 o
   2  -6  13        179.25        186.47        12.41 o
   3  -6  13       1107.35       1099.31        42.66 o
   4  -6  13         29.21         18.94         6.31 o
   5  -6  13        392.68        389.28        41.93 o
   6  -6  13         58.35         62.62        18.22 o
   7  -6  13        276.18        256.98        37.60 o
   8  -6  13         17.47         -3.87        10.96 o
 -10  -5  13         36.47          7.48        10.97 o
  -9  -5  13         13.23          7.17         7.69 o
  -8  -5  13          1.46          9.12         7.23 o
  -7  -5  13        544.63        558.07        35.93 o
  -6  -5  13        682.82        613.58        36.47 o
  -5  -5  13        370.62        374.44        26.08 o
  -4  -5  13       2287.82       2199.82       124.97 o
  -3  -5  13        991.78        873.30        86.52 o
  -2  -5  13         39.08         45.12         7.42 o
  -1  -5  13         16.51         26.52         5.50 o
   0  -5  13        166.85        150.77        12.35 o
   1  -5  13         43.37         50.92         6.13 o
   2  -5  13       2426.17       2403.06        59.84 o
   3  -5  13          0.10          6.46         8.18 o
   4  -5  13        432.20        427.82        23.72 o
   5  -5  13         13.25         12.47        12.01 o
   6  -5  13        157.70        159.90        27.66 o
   7  -5  13         50.67         35.75        13.97 o
   8  -5  13        116.22        134.30        26.07 o
 -10  -4  13         48.43         29.65        16.50 o
  -9  -4  13        173.64        159.97        20.91 o
  -8  -4  13        141.64        143.01        23.93 o
  -7  -4  13         29.74         19.63         9.60 o
  -6  -4  13       1242.43       1214.70        62.83 o
  -5  -4  13        543.68        521.01        31.89 o
  -4  -4  13       5118.75       4814.07       337.73 o
  -3  -4  13          1.68          2.40         4.96 o
  -2  -4  13         77.96         81.15         9.40 o
  -1  -4  13        179.98        174.54        13.68 o
   0  -4  13        639.44        638.14        40.88 o
   1  -4  13        727.31        737.59        29.81 o
   2  -4  13        707.94        640.05        22.71 o
   3  -4  13        989.03       1016.88        48.43 o
   4  -4  13          1.46         14.01         7.32 o
   5  -4  13        254.90        251.31        32.68 o
   6  -4  13          3.66         -8.66         8.66 o
   7  -4  13        128.71        152.01        28.66 o
   8  -4  13          8.01         10.78        13.69 o
 -10  -3  13          9.83         -0.99         9.80 o
  -9  -3  13        552.82        567.65        40.68 o
  -8  -3  13          3.96         12.48        23.00 o
  -7  -3  13        835.45        847.45        45.13 o
  -6  -3  13         12.82         13.27         8.05 o
  -5  -3  13       1332.38       1279.20        52.92 o
  -4  -3  13        266.67        291.89        24.04 o
  -3  -3  13        629.16        596.32        54.81 o
  -2  -3  13        556.51        477.57        24.58 o
  -1  -3  13        578.94        545.08        19.31 o
   0  -3  13        636.16        586.71        24.95 o
   1  -3  13       2656.91       2484.89        69.28 o
   2  -3  13          0.97         22.91         8.06 o
   3  -3  13       1533.26       1501.30        83.17 o
   4  -3  13       1186.88       1151.58        48.46 o
   5  -3  13        171.61        169.37        17.26 o
   6  -3  13        128.92        106.61        14.66 o
[truncated: 144,475 more chars]
